# Supplementary material for: Altered Nucleotide Insertion Mechanisms of Disease-Associated TERT Variants
Source: Genes (Basel). 2023 Jan 21;14(2):281. doi: 10.3390/genes14020281 (PMC9957172; doi:10.3390/genes14020281)
Supplement: Supplementary file 1 [file genes-14-00281-s001.zip]

Archive with 2 entries (2 files):
- Supplemental Figures.pdf
- Supplemental File S1.xlsx
