# Supplementary material for: Altered Nucleotide Insertion Mechanisms of Disease-Associated TERT Variants
Source: Genes (Basel). 2023 Jan 21;14(2):281. doi: 10.3390/genes14020281 (PMC9957172; doi:10.3390/genes14020281)
Supplement: Supplementary file 1 [file genes-14-00281-s001.zip › Supplemental File S1.xlsx]

## Sheet: R194Q_dGTP
5 uM rGTP
Time	Substrate	Product	P/(S+P)		Time	Substrate	Product	P/(S+P)		Time	Substrate	Product	P/(S+P)		Time	Average	St. Dev
17	7346	608.891	0.0765429		17	8988.66	1753.22	0.163214		17	13772.9	3884.25	0.219982		17	0.153246	0.0722372
34	9129.2	954.012	0.0946139		34	6607	1470.2	0.182019		34	8240.78	3882.85	0.320271		34	0.198968	0.113779
73	7751.42	1870.91	0.194434		73	5893.25	2759.35	0.318904		73	6211.54	5769.15	0.481537		73	0.331625	0.143974
117	8455.54	3553.45	0.295899		117	4631.88	3829.93	0.452614		117	5884.78	7933.39	0.574127		117	0.44088	0.139485
226	6306	5726.93	0.475938		226	4350.88	6333.76	0.592791		226	2991.05	10974.5	0.785826		226	0.618185	0.156497
393	3862.71	5723.64	0.597061		393	2956	7321.2	0.712373		393	2088.3	11913	0.85085		393	0.720095	0.127071
526	3785.64	6053.35	0.615241		526	1690.47	6364.83	0.790142		526	1583.98	11284.2	0.876907		526	0.760763	0.133284
600	4202.37	7710.54	0.647242		600	2580.49	7329.59	0.73961		600	1835.05	13167.1	0.87768		600	0.754844	0.115972
10 uM rGTP
Time	Substrate	Product	P/(S+P)		Time	Substrate	Product	P/(S+P)		Time	Substrate	Product	P/(S+P)		Time	Average	St. Dev
9	11665.1	1279.84	0.0988681		9	10949.3	1700.05	0.134398		9	8329.82	1571.22	0.158693		9	0.130653	0.0300877
19	10393.9	1646.69	0.136761		19	9754.56	2341	0.193542		19	8300.41	2506.76	0.231954		19	0.187419	0.0478906
40	11082.8	2857.4	0.204975		40	9714.34	4444.25	0.313891		40	8314.12	5510.56	0.398603		40	0.305823	0.0970657
64	8318.85	3588.28	0.301355		64	8177.63	5814.2	0.415542		64	5536.68	5752.2	0.509545		64	0.408814	0.104258
125	7550.15	6123.76	0.447843		125	5787.51	8375.09	0.591353		125	3083.78	6418.56	0.675471		125	0.571556	0.115098
217	4346.2	5510.47	0.55906		217	3675.61	8585.32	0.700218		217	2501.93	8383.92	0.770167		217	0.676481	0.107536
290	3305.07	5286.59	0.615316		290	3834.44	10775.8	0.737551		290	1967.66	8473.58	0.811549		290	0.721472	0.0990998
539	3313.27	6615.54	0.666298		539	2917.9	12463.9	0.810301		539	2302.71	15118.5	0.867822		539	0.781473	0.103809
25 uM rGTP
Time	Substrate	Product	P/(S+P)		Time	Substrate	Product	P/(S+P)		Time	Substrate	Product	P/(S+P)		Time	Average	St. Dev
5	14016.9	1623.98	0.103829		5	3589.12	634.335	0.150193		5	10448.7	2490.3	0.192465		5	0.148829	0.0443336
10	13375.8	2156.05	0.138815		10	2801.76	757.92	0.212918		10	9411.43	4399.73	0.318563		10	0.223432	0.0903344
21	13810.2	3555.64	0.204749		21	3442.3	1837.08	0.347973		21	8431.94	6512.68	0.435787		21	0.329503	0.116621
33	9977.41	4116.47	0.292075		33	2774.64	2531.4	0.477079		33	5801.29	7306.15	0.557405		33	0.442186	0.136063
64	9725.6	7123.95	0.422798		64	1889.62	3346.64	0.639128		64	5066.22	9865.39	0.660705		64	0.57421	0.13157
111	6934.05	7899.37	0.532539		111	1170.94	3454.18	0.74683		111	3389.44	10362.9	0.753538		111	0.677636	0.125702
148	4886.39	8147.07	0.625089		148	903.991	3968.12	0.814456		148	2509.9	10634.1	0.809045		148	0.74953	0.107803
276	4570.2	10501.9	0.696778		276	768.406	3977.12	0.838078		276	2776.85	14835.2	0.842332		276	0.792396	0.0828351
50 uM rGTP
Time	Substrate	Product	P/(S+P)		Time	Substrate	Product	P/(S+P)		Time	Substrate	Product	P/(S+P)		Time	Average	St. Dev
3	10313.3	1748.15	0.144937		3	9192.85	1513.98	0.141403		3	8440.59	1609.96	0.160186		3	0.148842	0.00998198
7	7783.97	1332.5	0.146164		7	7347.85	2338.28	0.241405		7	5806.78	2450.79	0.296793		7	0.22812	0.0761883
14	7994.68	3010.28	0.273538		14	7187.02	4137.64	0.365365		14	5348	4274.57	0.444223		14	0.361042	0.0854245
22	7840.66	4451.4	0.362136		22	6169.61	6509.49	0.513403		22	3793.76	5201.28	0.578238		22	0.484593	0.110895
43	7394.15	8749.17	0.541969		43	3050.83	7292.66	0.705048		43	2461.76	6189.88	0.715457		43	0.654158	0.0972981
75	4786.49	9139.12	0.656282		75	2642.59	8884.9	0.770758		75	1768.81	6006.4	0.772506		75	0.733182	0.0666033
101	4840.25	10602.8	0.686574		101	2202.88	9168.85	0.806284		101	1846.64	7050.71	0.792451		101	0.76177	0.0654879
188	3192.42	10312.3	0.763607		188	1454.88	9228.44	0.863817		188	1143.86	7118.73	0.861561		188	0.829662	0.0572163
100 uM rGTP
Time	Substrate	Product	P/(S+P)		Time	Substrate	Product	P/(S+P)		Time	Substrate	Product	P/(S+P)		Time	Average	St. Dev
2	9637.02	1129.55	0.104913		2	6453.71	1349.62	0.172954		2	7417.29	1101.86	0.129339		2	0.135735	0.0344688
5	7267.88	1844.62	0.202427		5	4465.54	1576.33	0.260901		5	7400.68	3421.1	0.316131		5	0.25982	0.0568597
10	5256.3	2812.38	0.348555		10	4658.18	3854.52	0.452797		10	7067.8	6677.66	0.485808		10	0.429053	0.0716409
15	4514.47	3499.79	0.436695		15	3213.05	4622.69	0.589949		15	4920.85	7263.02	0.596118		15	0.540921	0.0903144
30	3511.64	4654.15	0.569957		30	2193.64	6468.23	0.746747		30	4431.39	9908.9	0.690983		30	0.669229	0.0903804
52	2633.47	5286.28	0.667481		52	1990.4	8053.52	0.801831		52	3214.15	10371.8	0.76342		52	0.744244	0.0691974
69	2012.62	5369.86	0.727379		69	1357.03	7579.47	0.848147		69	2647.9	9999.22	0.790632		69	0.788719	0.0604068
129	1959.86	5757.81	0.746055		129	959.962	6610.52	0.873197		129	2557.37	12023	0.824602		129	0.814618	0.064156
150 uM rGTP
Time	Substrate	Product	P/(S+P)		Time	Substrate	Product	P/(S+P)		Time	Substrate	Product	P/(S+P)		Time	Average	St. Dev
2	9368.61	1523.79	0.139895		2	7692.66	1741.15	0.184565		2	8188.34	2055.86	0.200685		2	0.175048	0.0314929
5	5899.15	1641.96	0.217735		5	6622.95	3617.93	0.353283		5	5544.68	2882.35	0.342036		5	0.304351	0.0752227
10	4207.23	2478.86	0.370749		10	5228	5522.98	0.513719		10	4263.68	4842.85	0.5318		10	0.472089	0.0882275
15	4003.45	2953.57	0.424545		15	5538.05	9599.47	0.634151		15	3140.71	4452.66	0.586388		15	0.548361	0.109855
30	2572.91	3348.57	0.565495		30	2046.45	6503.05	0.760636		30	2611.59	5388.78	0.673567		30	0.666566	0.0977583
52	2018.38	3740.69	0.649531		52	881.74	4445.3	0.834478		52	848.69	2433.2	0.741402		52	0.741804	0.0924745
69	1681.79	3260.28	0.659699		69	1197.33	4904.98	0.803791		69	1938.05	6574.73	0.772336		69	0.745275	0.0757618
129	899.426	3341.45	0.787915		129	1017.08	6965.3	0.872584		129	2594.54	11433.4	0.815045		129	0.825181	0.043235
250 uM rGTP
Time	Substrate	Product	P/(S+P)		Time	Substrate	Product	P/(S+P)		Time	Substrate	Product	P/(S+P)		Time	Average	St. Dev
4	9409.47	2727.69	0.224739		4	8203.78	5114	0.383998		4	3778.1	3003.28	0.442871		4	0.350536	0.11285
9	6466.71	4262.78	0.397296		9	4116.93	7664.37	0.650554		9	2905.52	5601.18	0.658443		9	0.568764	0.148548
14	6391.05	4743.69	0.426026		14	3164.18	10166.9	0.762647		14	2188.28	6222.35	0.73982		14	0.642831	0.188105
27	4182.52	5787.81	0.580504		27	2073.3	9852.09	0.826144		27	1378.13	7271.88	0.840678		27	0.749109	0.146197
47	3144.05	6518.25	0.674606		47	1313.45	10542.7	0.889218		47	1366.57	4495.71	0.766888		47	0.776904	0.107656
63	1600.67	5311.23	0.768418		63	815.841	8642.78	0.913746		63	892.79	7301.42	0.891046		63	0.857737	0.0781806
117	946.841	5088.3	0.843112		117	1097.1	10504	0.905431		117	1005.25	8886.64	0.898376		117	0.882306	0.0341263
500 uM rGTP
Time	Substrate	Product	P/(S+P)		Time	Substrate	Product	P/(S+P)		Time	Substrate	Product	P/(S+P)		Time	Average	St. Dev
2	12078.8	3641.28	0.231632		2	7513.15	4158.95	0.356316		2	9659.65	3809.44	0.282828		2	0.290259	0.062673
4	11519.2	4609.47	0.285794		4	6347.78	5346.49	0.457189		4	8015.92	5147.54	0.391047		4	0.37801	0.0864382
8	8320.49	6375.66	0.433832		8	4490.32	7588.02	0.628234		8	5025.66	6388.12	0.559685		8	0.540584	0.0985986
13	7095	6868.52	0.49189		13	2646.12	7755.73	0.74561		13	3986.07	8179.37	0.672344		13	0.636615	0.130579
25	4954.23	8576.12	0.633844		25	2164.76	10565.7	0.829954		25	2928.49	10626.9	0.783962		25	0.749253	0.102559
44	3936.25	8124.37	0.673628		44	1633.22	9920.56	0.858642		44	2154.37	10914.3	0.83515		44	0.78914	0.100723
58	2952.42	9205.37	0.757158		58	1748.4	12758.2	0.879476		58	1984.54	11119.1	0.848551		58	0.828395	0.063601
109	1772.84	10319.2	0.853388		109	1389.71	12223.9	0.897917		109	2988.12	13118.8	0.814482		109	0.855262	0.0417492

## Sheet: A255V_dGTP
50 uM rGTP
Time	Substrate	Product	P/(S+P)		Time	Substrate	Product	P/(S+P)		Time	Substrate	Product	P/(S+P)		Time	Average	St. Dev
1	18302.6	2222.33	0.108275		1	6.72981e+06	636588	0.0864178		1	7.47599e+06	706377	0.0863292		1	0.0936739	0.0126448
2	17172.2	1671.55	0.0887058		2	9.65699e+06	1.50892e+06	0.135136		2	7.69355e+06	1.34063e+06	0.148396		2	0.124079	0.0313435
4	19674.5	4119.07	0.173117		4	1.00523e+07	2.55478e+06	0.202647		4	6.24205e+06	2078641	0.249816		4	0.208527	0.0386859
9	16936.6	8167.05	0.325334		9	6627729	4.16881e+06	0.386125		9	5.139e+06	4.33615e+06	0.457634		9	0.389697	0.0662224
16	10506.7	8621.51	0.450723		16	4.34875e+06	5.88774e+06	0.575172		16	3.60609e+06	6.58735e+06	0.646235		16	0.557377	0.0989629
28	9069	14477	0.614839		28	3.11228e+06	9465077	0.752549		28	1.85854e+06	7.69787e+06	0.805519		28	0.724302	0.0984282
40	6857.17	16608.1	0.707774		40	1.69799e+06	8.89273e+06	0.839672		40	1.07759e+06	8.55436e+06	0.888124		40	0.811856	0.0933369
565	2914.81	20031.9	0.872975		565	465667	9.97427e+06	0.955396		565	324643	7.90917e+06	0.960572		565	0.929648	0.049148
100 uM rGTP
Time	Substrate	Product	P/(S+P)		Time	Substrate	Product	P/(S+P)		Time	Substrate	Product	P/(S+P)		Time	Average	St. Dev
0.5	20206.3	1726.48	0.0787166		0.5	10296282	735578	0.0666776		0.5	8.01392e+06	772700	0.0879406		0.5	0.0777783	0.0106625
1	20221.2	2191.38	0.0977746		1	1.1111e+07	1185714	0.0964249		1	7613921	1.0593e+06	0.122134		1	0.105445	0.0144693
2	19660	4041.95	0.170532		2	8.95601e+06	1923204	0.176778		2	7.04605e+06	1897755	0.212186		2	0.186499	0.0224642
5	14328.8	7113.46	0.331749		5	7.24101e+06	4.19951e+06	0.367073		5	5.36487e+06	4.09387e+06	0.432814		5	0.377212	0.0512896
10	12077.3	12939	0.517223		10	6.06919e+06	7.96138e+06	0.567431		10	3781543	7.31365e+06	0.659173		10	0.581276	0.0719805
17	8629.48	16538.7	0.657128		17	3.22593e+06	9.67634e+06	0.749972		17	1.8358e+06	7.45297e+06	0.802364		17	0.736488	0.073551
24	6559.46	19143.3	0.744795		24	2.00927e+06	9.92401e+06	0.831625		24	1.4327e+06	9.83738e+06	0.872876		24	0.816432	0.0653779
342	3206.69	23519.7	0.880018		342	599813	1.08197e+07	0.947475		342	522488	9.48294e+06	0.94778		342	0.925091	0.0390344
150 uM rGTP
Time	Substrate	Product	P/(S+P)		Time	Substrate	Product	P/(S+P)		Time	Substrate	Product	P/(S+P)		Time	Average	St. Dev
0.42696	17238	1405.41	0.0753834		0.42696	1.21532e+07	856434	0.0658306		0.42696	8.17757e+06	837076	0.0928573		0.42696	0.0780238	0.0137055
0.877009	17194.6	2484.62	0.126256		0.877009	11572072	1.64017e+06	0.12414		0.877009	8415978	1550105	0.155538		0.877009	0.135311	0.0175487
1.85742	18424.3	5254.68	0.221914		1.85742	1.06119e+07	3.24112e+06	0.233964		1.85742	6.69398e+06	2.56555e+06	0.277071		1.85742	0.244316	0.0289996
4.25205	14741.8	8430.12	0.363807		4.25205	8434380	5.46067e+06	0.392994		4.25205	5.01518e+06	4061804	0.447484		4.25205	0.401428	0.0424712
7.6271	10206.9	12471.2	0.549921		7.6271	5.58123e+06	8.49342e+06	0.603455		7.6271	3.6726e+06	7.76402e+06	0.678873		7.6271	0.61075	0.0647849
13.3968	8797.07	16326.3	0.649845		13.3968	3.24024e+06	1.01918e+07	0.758768		13.3968	1.96326e+06	8.74474e+06	0.816655		13.3968	0.741756	0.0846964
19.1665	5910.05	16718.1	0.738819		19.1665	2.37115e+06	12567634	0.841276		19.1665	1.35899e+06	9.94867e+06	0.879817		19.1665	0.819971	0.0728732
268.337	2174.55	23560.2	0.915501		268.337	711054	1.34809e+07	0.949897		268.337	469694	8.9487e+06	0.95013		268.337	0.93851	0.0199261
600 uM rGTP
Time	Substrate	Product	P/(S+P)		Time	Substrate	Product	P/(S+P)		Time	Substrate	Product	P/(S+P)		Time	Average	St. Dev
0.250199	16260.5	1493.23	0.0841083		0.250199	5.80148e+07	1115154	0.0188594		0.250199	7.54984e+06	734582	0.0886703		0.250199	0.0638793	0.0390551
0.513928	16748.3	3013.93	0.15251		0.513928	7.12472e+07	5.45827e+06	0.0711588		0.513928	6.58675e+06	1.02996e+06	0.135224		0.513928	0.119631	0.0428585
1.08845	13268.7	4554.02	0.255518		1.08845	6.78103e+07	1.34475e+07	0.165492		1.08845	6.46709e+06	2.01181e+06	0.237273		1.08845	0.219427	0.0475921
2.49171	10653.4	7173.94	0.402412		2.49171	6.59205e+07	2.86371e+07	0.302853		2.49171	5.49207e+06	3.46357e+06	0.386747		2.49171	0.364004	0.0535343
4.46949	7906.39	10576.1	0.572222		4.46949	3.39388e+07	3.08559e+07	0.47621		4.46949	3.10678e+06	4.50706e+06	0.591957		4.46949	0.546796	0.0619206
7.85053	3865.07	13361.8	0.775637		7.85053	2.60326e+07	5.46308e+07	0.677269		7.85053	1.77487e+06	6601458	0.788108		7.85053	0.747005	0.0607143
11.2316	4058.78	17604.6	0.812643		11.2316	1.74234e+07	53379354	0.753917		11.2316	1.40064e+06	7.39653e+06	0.840785		11.2316	0.802448	0.0443225
157.246	1773.72	21014.7	0.922166		157.246	8.23202e+06	5.9661e+07	0.87875		157.246	249318	6.78387e+06	0.964551		157.246	0.921822	0.0429016
800 uM rGTP
Time	Substrate	Product	P/(S+P)		Time	Substrate	Product	P/(S+P)		Time	Substrate	Product	P/(S+P)		Time	Average	St. Dev
0.235469	12589.3	1195.89	0.0867518		0.235469	7.61612e+07	4.97243e+06	0.0612869		0.235469	7.58307e+06	400810	0.0502023		0.235469	0.0660803	0.0187403
0.483672	12229.8	2168.15	0.150588		0.483672	5.92707e+07	1.02595e+07	0.147555		0.483672	7.62718e+06	921965	0.107843		0.483672	0.135329	0.0238516
1.02437	9830.92	3305.71	0.251641		1.02437	8.16824e+07	23914179	0.226467		1.02437	6.6021e+06	1.93833e+06	0.226959		1.02437	0.235022	0.0143939
2.34501	5689.2	3736.83	0.396438		2.34501	4.92283e+07	2.80204e+07	0.36273		2.34501	7.31813e+06	4507404	0.381159		2.34501	0.380109	0.0168785
4.20636	5729.15	7732.92	0.574423		4.20636	3.44395e+07	46714342	0.575627		4.20636	4.03314e+06	5799859	0.589836		4.20636	0.579962	0.00857253
7.38834	1742.5	7160.99	0.804291		7.38834	2.17475e+07	3.9632e+07	0.645688		7.38834	2.46726e+06	6.59515e+06	0.727748		7.38834	0.725909	0.0793172
10.5703	1357.55	9991.02	0.880377		10.5703	1.06881e+07	5.88758e+07	0.846355		10.5703	1.46121e+06	7.62916e+06	0.839258		10.5703	0.85533	0.0219799
147.988	416.849	9353.77	0.957336		147.988	436986	54345022	0.992023		147.988	243080	7.11763e+06	0.966976		147.988	0.972112	0.0179046

## Sheet: A255V_rGTP
250 uM rGTP
Time	Substrate	Product	P/(S+P)		Time	Substrate	Product	P/(S+P)		Time	Substrate	Product	P/(S+P)		Time	Average	St. Dev
61	16879.9	592.435	0.0339071		61	12515.9	831.648	0.062307		61	17102.9	1545.2	0.0828614		61	0.0596918	0.0245817
128	16268.7	1557.65	0.0873788		128	10919.8	1250.62	0.102759		128	18840.7	3060.76	0.139751		128	0.109963	0.0269192
205	18015.9	3109.81	0.147205		205	13017.7	2916.4	0.183029		205	14798.4	4128.23	0.218117		205	0.182784	0.0354566
294	17798	4777.02	0.211607		294	12861.6	4112.78	0.242294		294	14678.5	7822.12	0.34764		294	0.26718	0.0713495
398	13668.7	5242.9	0.277232		398	8546.35	4083.42	0.323317		398	5961.28	3708.64	0.383523		398	0.328024	0.0533017
527	12871	7084.49	0.355015		527	7775.1	4762.71	0.379868		527	7054.62	5659.69	0.445143		527	0.393342	0.0465503
692	7734.42	5522.35	0.416568		692	7629.76	6178.54	0.447451		692	7482.64	7922.3	0.51427		692	0.45943	0.0499402
925	3582.33	4569.69	0.560559		925	2930.03	3337.52	0.532508		925	5694.1	8681.42	0.603903		925	0.565657	0.0359695
1323	4533.23	7255.73	0.615468		1323	6493.35	9559.49	0.595502		1323	5865.35	11333.1	0.65896		1323	0.62331	0.0324479
1722	2470.38	6029.93	0.709378		1722	4847.05	10302.1	0.680044		1722	2937.03	9176.37	0.757539		1722	0.715654	0.0391265
2646	1901.08	5961.23	0.758203		2646	7475.12	18749.9	0.714962		2646	1572.38	6510.42	0.805466		2646	0.759544	0.0452668
500 rGTP
Time	Substrate	Product	P/(S+P)		Time	Substrate	Product	P/(S+P)		Time	Substrate	Product	P/(S+P)		Time	Average	St. Dev
61	15411.8	1039.92	0.0632104		61	4350.62	522.82	0.107279		61	15391.8	2475.3	0.138539		61	0.10301	0.0378456
128	15862.9	2546.74	0.138338		128	10143.8	1942.4	0.160713		128	21410.2	5105.18	0.192537		128	0.163862	0.0272364
205	15529.7	5105.15	0.247404		205	9591.1	3716.57	0.27928		205	13038.6	6467.3	0.331556		205	0.28608	0.0424861
294	14906.5	8116.7	0.352545		294	9987.25	5446.95	0.352915		294	4295.1	4519.3	0.512717		294	0.406059	0.0923691
398	8034.49	6621.15	0.451782		398	9209.35	7590.15	0.451808		398	3051.33	3932.35	0.563077		398	0.488889	0.0642489
527	6897.25	8246.32	0.544543		527	5055.28	5747	0.532018		527	3716.2	6674.57	0.642355		527	0.572972	0.0604133
692	4145.28	6858.59	0.623289		692	4369.69	7236.2	0.623494		692	4628.52	10590.2	0.695868		692	0.64755	0.0418443
925	1369.23	6695.93	0.830229		925	2914.81	6057.71	0.67514		925	3456.35	10562.8	0.753456		925	0.752942	0.0775455
1323	1693.84	8073.44	0.82658		1323	3975.98	12082.3	0.752403		1323	2859.88	10543.9	0.786635		1323	0.78854	0.0371251
1722	1211.6	7315.59	0.857914		1722	2786.4	12530.6	0.818085		1722	2161.57	10166.3	0.82466		1722	0.833553	0.0213516
2646	929.406	7804.3	0.893584		2646	3709.71	17070.9	0.821482		2646	1108.36	8031.42	0.878733		2646	0.8646	0.0380719
750 uM rGTP
Time	Substrate	Product	P/(S+P)		Time	Substrate	Product	P/(S+P)		Time	Substrate	Product	P/(S+P)		Time	Average	St. Dev
61	16639.9	1425.82	0.0789242		61	10227.7	1277.67	0.11105		61	15519.6	2287.81	0.128475		61	0.10615	0.0251364
128	16843.1	3616.71	0.176772		128	8515.74	2276.93	0.21097		128	14555.8	4122.23	0.220699		128	0.202814	0.0230716
205	13223.5	6332.51	0.323814		205	9326.28	4535.47	0.327193		205	10113.9	6356.44	0.385933		205	0.345647	0.0349298
294	12203.5	9891.36	0.447678		294	10420.2	8060.95	0.43617		294	6114.76	8111.35	0.570173		294	0.484674	0.0742679
398	5609.54	7094.97	0.558461		398	5697.15	7281	0.56102		398	1606.08	2859.69	0.640357		398	0.586613	0.0465617
527	6276.25	11706.1	0.650977		527	3235.64	5686.49	0.637347		527	4679.03	10702.8	0.695808		527	0.661377	0.0305868
692	3236.45	8821.47	0.731591		692	2990.57	7904.59	0.725514		692	3816.05	11919.7	0.757492		692	0.738199	0.016982
925	2153.67	6426.86	0.749005		925	3813.35	11470.3	0.750495		925	4520.83	15118	0.769801		925	0.756434	0.0116002
1323	1406.06	9435.32	0.870306		1323	3446.47	15225.7	0.815422		1323	3052.42	13418.4	0.814677		1323	0.833468	0.0319046
1722	449.556	6029.81	0.930617		1722	2266.28	14647	0.866006		1722	1841.62	11536.6	0.862342		1722	0.886322	0.0384048
2646	762.749	9227.59	0.923651		2646	3585.95	19899.8	0.847313		2646	922.355	8500.42	0.902114		2646	0.891026	0.0393583
1000 uM rGTP
Time	Substrate	Product	P/(S+P)		Time	Substrate	Product	P/(S+P)		Time	Substrate	Product	P/(S+P)		Time	Average	St. Dev
61	15641.9	1951.01	0.110897		61	12377.5	1669.33	0.11884		61	15198.7	3722.05	0.196718		61	0.142152	0.0474225
128	12532.7	3200.18	0.203406		128	8737.17	2171.33	0.199049		128	18933.2	9205.49	0.327147		128	0.243201	0.0727319
205	9701.44	5969.68	0.380935		205	9633.52	5136.3	0.347756		205	8838.93	9768.05	0.524967		205	0.417886	0.0942069
294	9456.92	10626.8	0.529124		294	9936.05	8083.73	0.448603		294	5702.64	14976	0.724226		294	0.567318	0.141725
398	5021.83	8947.22	0.640503		398	5388.98	6624.88	0.551436		398	2070.86	7086.83	0.773867		398	0.655269	0.111948
527	4989.12	13108.3	0.724318		527	4458.1	7702.71	0.633404		527	2663.62	11666.8	0.814129		527	0.72395	0.0903628
692	2442.03	9555.3	0.796452		692	3639.4	8832.08	0.708182		692	1965.5	11556.8	0.854648		692	0.786427	0.0737457
925	1180.77	6280.69	0.841751		925	3262.52	10408.7	0.761358		925	2412.64	11876.1	0.83115		925	0.81142	0.0436775
1323	675.678	7714.73	0.91947		1323	2562.81	11729.3	0.820684		1323	2046.33	12743.8	0.861642		1323	0.867265	0.0496327
1722	427.849	5712.52	0.930322		1722	1326.38	9748.49	0.880235		1722	1415.55	10795.1	0.884072		1722	0.89821	0.0278759
2646	616.092	8654.88	0.933546		2646	3137.47	18301.2	0.853654		2646	886.406	9243.42	0.912495		2646	0.899898	0.0414092
1500 uM rGTP
Time	Substrate	Product	P/(S+P)		Time	Substrate	Product	P/(S+P)		Time	Substrate	Product	P/(S+P)		Time	Average	St. Dev
61	15371.2	2522.91	0.140991		61	10358.1	1738.91	0.143748		61	11691.8	3674.81	0.239143		61	0.174627	0.0558892
128	14994	5560.2	0.270514		128	9393.52	3255.33	0.257362		128	11584.6	8201.25	0.414501		128	0.314126	0.087176
205	10506.8	9126.12	0.464837		205	8069.69	6250.35	0.436476		205	6274.18	9621.59	0.605293		205	0.502202	0.0903984
294	9872.75	16545.6	0.626291		294	7733.05	9700.08	0.556416		294	2011.62	9004.42	0.817392		294	0.6667	0.135099
398	3590.88	10063.3	0.737013		398	4272.4	8053	0.653366		398	1028.72	5738.76	0.847991		398	0.746123	0.0976315
527	3430.93	14632.1	0.810058		527	3318.69	9637.44	0.743852		527	1802.08	9686.52	0.843142		527	0.799017	0.0505573
692	1819.62	10971.8	0.857747		692	2710.47	9531.37	0.77859		692	1587.96	10057.3	0.863639		692	0.833325	0.0474938
925	1092.65	7646.35	0.874969		925	1689.15	9289.83	0.846147		925	2333.1	12493.4	0.842639		925	0.854585	0.0177398
1323	741.799	12195.9	0.942664		1323	1936.4	13158.1	0.871715		1323	1694.91	10811.7	0.864479		1323	0.892953	0.0432027
1722	695.92	8336.17	0.92295		1722	1249.43	13383.4	0.914615		1722	948.648	8252.71	0.896901		1722	0.911489	0.0133029
2646	689.335	9186	0.930196		2646	2666.76	19649.9	0.880504		2646	788.406	7748.71	0.90765		2646	0.906116	0.0248818
2000 uM rGTP
Time	Substrate	Product	P/(S+P)		Time	Substrate	Product	P/(S+P)		Time	Substrate	Product	P/(S+P)		Time	Average	St. Dev
61	5200.78	853.092	0.140917		61	10490.9	2120.03	0.16811		61	10792.8	4217.05	0.280952		61	0.19666	0.0742546
128	10586.7	4965.07	0.319261		128	8806.57	3699.22	0.295801		128	12887.7	11493.3	0.471403		128	0.362155	0.0953359
205	7005.49	8088.63	0.53588		205	8075.64	7190.07	0.470995		205	5848.32	10356.2	0.639093		205	0.548656	0.0847741
294	6624.56	14465.2	0.685887		294	7445.47	10833.6	0.592677		294	2340.15	12764.1	0.845066		294	0.707877	0.127623
527	2414.28	12709.1	0.840361		527	2053.57	6321.3	0.754794		527	1462.6	10077.8	0.873263		527	0.822806	0.0611545
692	1062.43	10559.7	0.908586		692	2915.05	11427.5	0.796755		692	1285.43	9279.42	0.87833		692	0.861224	0.0578449
925	777.213	6064.52	0.886401		925	2396.64	12286	0.83677		925	3923.78	14772.2	0.790127		925	0.837766	0.0481447
1323	546.849	9884.15	0.947575		1323	1359.55	11459.6	0.893944		1323	2003.2	12395.5	0.860876		1323	0.900798	0.0437537
1722	560.506	8502.42	0.938154		1722	1617.2	16768.5	0.91204		1722	942.406	10394	0.916869		1722	0.922354	0.0138942
2646	451.678	7750.05	0.944929		2646	1923.33	22268.4	0.920497		2646	700.87	7821.42	0.91776		2646	0.927729	0.0149586
3000 uM rGTP
Time	Substrate	Product	P/(S+P)		Time	Substrate	Product	P/(S+P)		Time	Substrate	Product	P/(S+P)		Time	Average	St. Dev
61	12923.9	2762.03	0.176083		61	11117	2430.98	0.179435		61	12633.8	5320.07	0.296319		61	0.217279	0.0684708
128	11553	5978.44	0.341012		128	9015.93	3827.57	0.298016		128	13995.4	12823.6	0.478153		128	0.372394	0.0940797
205	8640.97	10877.5	0.557292		205	6515.98	6474.12	0.498389		205	7015	14244.5	0.67003		205	0.575237	0.0872166
294	6607.15	14697.1	0.689867		294	6569.57	11212	0.63054		294	2916.15	15740.6	0.843695		294	0.721367	0.110013
398	3169.64	12748.9	0.800884		398	3947.47	9570.78	0.70799		398	1073.13	7499.42	0.874817		398	0.794564	0.0835933
527	2959.81	16895.3	0.850929		527	2181.15	8477.49	0.795363		527	1794.33	11926.3	0.869224		527	0.838505	0.038466
692	1183.18	11641.3	0.90774		692	2626	11219.2	0.810331		692	1838.2	13032.5	0.876388		692	0.86482	0.0497242
925	730.87	7770.71	0.914031		925	1835.69	11725.4	0.864636		925	1909.03	12915.7	0.871226		925	0.883298	0.0268192
1323	425.435	10907.7	0.962461		1323	1453.26	12487.9	0.895758		1323	2373.4	14710.6	0.861075		1323	0.906431	0.0515289
1722	516.678	8109.64	0.940104		1722	1364.79	18094.6	0.929865		1722	953.234	9767.09	0.911082		1722	0.927017	0.0147195
2646	524.506	9036.47	0.945141		2646	1253.96	18020.5	0.934942		2646	626.577	9300.54	0.936882		2646	0.938988	0.00541592

## Sheet: Y256N_dGTP
1 uM dGTP
Time	Substrate	Product	P/(S+P)		Time	Substrate	Product	P/(S+P)		Time	Substrate	Product	P/(S+P)		Time	Substrate	Product	P/(S+P)		Time	Average	St. Dev
0.5	4.98284e+07	787315	0.0155547		0.5	2.25326e+07	122732	0.00541734		0.5	1.59064e+07	293834	0.0181377		0.5	1.72731e+07	11418.5	0.000660621		0.5	0.00994259	0.0082722
1	3.83892e+07	1.47689e+06	0.0370463		1	2.25137e+07	348998	0.015265		1	13444611	1.09159e+06	0.0750944		1	1.20296e+07	68317.5	0.00564703		1	0.0332632	0.0308261
2	3.98132e+07	4.03908e+06	0.0921064		2	2.05772e+07	765001	0.0358446		2	1.11906e+07	1.79492e+06	0.138224		2	2.2493e+07	951059	0.0405672		2	0.0766856	0.0482955
5	38626531	11149831	0.223999		5	1.28617e+07	1.23022e+06	0.0872996		5	9.54329e+06	4.60227e+06	0.325351		5	1.97886e+07	3.81242e+06	0.161536		5	0.199546	0.100778
10	2.78124e+07	2.26933e+07	0.449322		10	1.49039e+07	3.0337e+06	0.169125		10	6.84796e+06	6.23389e+06	0.476529		10	1.67873e+07	8.37549e+06	0.332853		10	0.356957	0.13987
30	1.38064e+07	4.64627e+07	0.770921		30	6.94529e+06	4.14414e+06	0.373702		30	2.47787e+06	8.35153e+06	0.77119		30	7.87401e+06	1.71525e+07	0.685373		30	0.650296	0.188768
120	3.22867e+06	5.60342e+07	0.945519		120	2.53824e+06	4.92267e+06	0.659795		120	1.62773e+06	1.40082e+07	0.895898		120	1.73959e+06	2.28236e+07	0.929179		120	0.857598	0.133475
5 uM dGTP
Time	Substrate	Product	P/(S+P)		Time	Substrate	Product	P/(S+P)		Time	Substrate	Product	P/(S+P)		Time	Substrate	Product	P/(S+P)		Time	Average	St. Dev
0.5	5.4674e+07	7.43159e+06	0.119661		0.5	12721543	1984501	0.134945		0.5	2.15109e+07	2.10391e+06	0.089093							0.5	0.114566	0.0233465
1	47538397	1.43318e+07	0.231643		1	9.38008e+06	2.99146e+06	0.241802		1	2.23873e+07	4.32914e+06	0.162041							1	0.211829	0.0434158
2	3.93967e+07	2.6238e+07	0.399759		2	9.39018e+06	6.64295e+06	0.414326		2	1.6989e+07	7.48247e+06	0.305763							2	0.373283	0.0589254
5	2.61849e+07	4.65402e+07	0.639947		5	6.74512e+06	1.32878e+07	0.663298		5	10497811	1.41162e+07	0.573503							5	0.625583	0.0465894
10	1.17812e+07	5.1104e+07	0.812655		10	2671567	1.11655e+07	0.806927		10	5.6429e+06	2.20769e+07	0.796431							10	0.805338	0.00822811
30	2.08512e+06	3.84775e+07	0.948595		30	2.0325e+06	1.83394e+07	0.90023		30	2.03925e+06	2.65641e+07	0.928706							30	0.925844	0.0243092
120	2.3738e+06	4.94979e+07	0.954237		120	1.48859e+06	1.50595e+07	0.910045		120	1.38627e+06	22925428	0.942979							120	0.935754	0.0229651
25 uM dGTP
Time	Substrate	Product	P/(S+P)		Time	Substrate	Product	P/(S+P)		Time	Substrate	Product	P/(S+P)		Time	Substrate	Product	P/(S+P)		Time	Average	St. Dev
0.01	110140151	230301	0.00208662		0.01	4.58193e+07	3.83121e+06	0.0771636		0.01	2.89397e+07	425835	0.0145012		0.01	89121286	35170.5	0.000394481		0.01	0.0235365	0.0363004
0.1	5.08582e+07	3.16664e+06	0.0586145		0.1	4.98902e+07	104742	0.00209506		0.1	71980793	5.24201e+06	0.0678816		0.1	2.61733e+07	1.85618e+06	0.0662224		0.1	0.0487034	0.0313331
0.25	4.68309e+07	5.83904e+06	0.110861		0.25	2.62277e+07	3.56416e+06	0.119636		0.25	1.65794e+07	4.21081e+06	0.202538		0.25	2.59902e+07	5.47275e+06	0.173943		0.25	0.151744	0.0438753
0.5	5.15703e+07	1.09351e+07	0.174946		0.5	2.32059e+07	5.04217e+06	0.178496		0.5	1.60451e+07	8.21368e+06	0.338586		0.5	2.25309e+07	9798770	0.303089		0.5	0.248779	0.0844705
1	3.24796e+07	1.91086e+07	0.370407		1	18344366	6.83085e+06	0.271332		1	2.4301e+06	771220	0.240907		1	1.61989e+07	1.48833e+07	0.478837		1	0.340371	0.107602
2	2.32902e+07	2.99984e+07	0.562942		2	1.35267e+07	7.95779e+06	0.370398		2	5.74781e+06	1.46995e+07	0.718896		2	9.04068e+06	2.07402e+07	0.696426		2	0.587166	0.160069
5	1.29339e+07	4.97162e+07	0.793554		5	9.84144e+06	1.05675e+07	0.517787		5	4.36315e+06	2.05791e+07	0.82507		5	4.05275e+06	2.89936e+07	0.877362		5	0.753443	0.160861
10	4.27697e+06	3.20328e+07	0.882209		10	9.47144e+06	1.57e+07	0.623723		10	2.53951e+06	1.93812e+07	0.88415		10	2.84297e+06	3.01098e+07	0.913726		10	0.825952	0.135588
30	2.14883e+06	2.8188e+07	0.929168		30	3.72185e+06	1.27793e+07	0.774449		30	1.87738e+06	1.94463e+07	0.911958		30	2.29417e+06	3.25986e+07	0.934251		30	0.887456	0.0759399
120	2.23316e+06	4.22298e+07	0.949775		120	2.11184e+06	1.14839e+07	0.844669		120	1.33718e+06	1.69409e+07	0.926843		120	1.75753e+06	2.60069e+07	0.936699		120	0.914496	0.0474898
50 uM dGTP
Time	Substrate	Product	P/(S+P)		Time	Substrate	Product	P/(S+P)		Time	Substrate	Product	P/(S+P)		Time	Substrate	Product	P/(S+P)		Time	Average	St. Dev
0.01	1.13518e+08	3333829	0.0285305		0.01	54009441	337698	0.00621372		0.01	100528832	7397	7.35755e-05							0.01	0.0116059	0.0149752
0.1	6.74435e+07	1.1532e+07	0.14602		0.1	2.62784e+07	3.86153e+06	0.12812		0.1	2.86041e+07	2.92169e+06	0.0926762							0.1	0.122272	0.0271486
0.25	4.04874e+07	1.24971e+07	0.235863		0.25	1.97564e+07	7.59679e+06	0.27773		0.25	2.88053e+07	8930077	0.23665							0.25	0.250081	0.023948
0.5	4.12836e+07	2.51067e+07	0.378168		0.5	1.40419e+07	1.10659e+07	0.440736		0.5	2.20682e+07	1.72856e+07	0.439235							0.5	0.41938	0.0356982
1	2.76203e+07	3.18325e+07	0.535425		1	9.18479e+06	1.3905e+07	0.602215		1	1.36275e+07	2.30355e+07	0.628304							1	0.588648	0.0479029
2	1.04509e+07	54986235	0.840291		2	6.21459e+06	1.74208e+07	0.737064		2	6.25046e+06	24467018	0.796518							2	0.791291	0.0518115
5	5.81829e+06	5.11459e+07	0.897861		5	4.14716e+06	2.11428e+07	0.836016		5	3.87503e+06	3.07679e+07	0.888144							5	0.874007	0.033258
10	3.57054e+06	4.38704e+07	0.924737		10	3224694	20934727	0.866524		10	2290697	2.80992e+07	0.924623							10	0.905295	0.0335763
30	2812684	4.8085e+07	0.944738		30	1.85605e+06	2.15094e+07	0.920564		30	2.00288e+06	3.113e+07	0.93955							30	0.934951	0.0127264
120	1.39588e+06	3.78654e+07	0.964446		120	2367463	3.01355e+07	0.927162		120	2.15887e+06	3.70318e+07	0.944914							120	0.945507	0.0186495
100 uM dGTP
Time	Substrate	Product	P/(S+P)		Time	Substrate	Product	P/(S+P)		Time	Substrate	Product	P/(S+P)		Time	Substrate	Product	P/(S+P)		Time	Average	St. Dev
0.1	4.94808e+07	2.49044e+07	0.334804		0.01	8.42651e+07	1.64369e+06	0.019133		0.01	4.46479e+07	1.26666e+06	0.0275873		0.01	1.03735e+08	165336	0.00159129		0.01	0.0957788	0.159717
0.25	4.00172e+07	4.02854e+07	0.50167		0.1	3.7152e+07	6.92557e+06	0.157122		0.1	1.76279e+07	5.63818e+06	0.242334		0.1	2.49404e+07	5.36631e+06	0.177067		0.1	0.269548	0.158969
0.5	5.00812e+07	6.07265e+07	0.548035		0.25	2.24707e+07	1.37241e+07	0.379174		0.25	1.12393e+07	9.23123e+06	0.450951		0.25	2.18392e+07	1.36315e+07	0.384303		0.25	0.440616	0.0787231
1	29538316	7.49652e+07	0.717346		0.5	1.86621e+07	2.4273e+07	0.565341		0.5	7.4055e+06	1.22315e+07	0.622881		0.5	1.59747e+07	2.48533e+07	0.608732		0.5	0.628575	0.0640442
2	1.57524e+07	8.06772e+07	0.836643		1	1.22232e+07	2.70154e+07	0.68849		1	5.06881e+06	1.43919e+07	0.739535		1	7.96781e+06	2.60862e+07	0.766025		1	0.757673	0.0617018
5	7.07588e+06	5.99324e+07	0.894403		2	7.77162e+06	30921725	0.799149		2	4.10426e+06	3.03687e+07	0.880943		2	5.39466e+06	2.81753e+07	0.839301		2	0.853449	0.0431349
10	7.17088e+06	7.80522e+07	0.915858		5	3.81448e+06	2.79717e+07	0.879996		5	2.27318e+06	1.80197e+07	0.887981		5	2.49975e+06	3.00488e+07	0.923199		5	0.901758	0.0209915
120	2.73608e+06	6.82797e+07	0.961472		120	906371	20950721	0.958532		120	2.03976e+06	2.49228e+07	0.924348		120	1278365	31014973	0.960414		120	0.951192	0.0179367
300 uM dGTP
Time	Substrate	Product	P/(S+P)		Time	Substrate	Product	P/(S+P)		Time	Substrate	Product	P/(S+P)		Time	Substrate	Product	P/(S+P)		Time	Average	St. Dev
0.01	7.0803e+07	1.37107e+06	0.0189967		0.01	8.64226e+07	6.77361e+06	0.0726812		0.01	5.70639e+07	1.13872e+06	0.0195647							0.01	0.0370809	0.0308321
0.025	4.21537e+07	3.31585e+06	0.0729245		0.025	28250164	1.79383e+06	0.0597068		0.025	3.65336e+07	3.825e+06	0.0947754							0.025	0.0758022	0.0177105
0.05	2.44399e+07	4.61269e+06	0.15877		0.05	1.61094e+07	2.59049e+06	0.13853		0.05	2.92029e+07	6.09914e+06	0.17277							0.05	0.15669	0.0172148
0.075	1.80751e+07	5.97905e+06	0.248567		0.075	12360723	3.39886e+06	0.215669		0.075	2.30341e+07	7.58159e+06	0.247638							0.075	0.237291	0.018731
0.1	1.84137e+07	8794301	0.323224		0.1	1.03185e+07	4.50647e+06	0.303978		0.1	2.11868e+07	8.8034e+06	0.293543							0.1	0.306915	0.0150573
0.25	1.05115e+07	1.33734e+07	0.559911		0.25	9.85279e+06	1.2255e+07	0.554329		0.25	1.39711e+07	1.65698e+07	0.542545							0.25	0.552262	0.00886551
0.5	7.14246e+06	1.98974e+07	0.735855		0.5	4.16639e+06	1.20084e+07	0.742415		0.5	8.83429e+06	1.99925e+07	0.693539							0.5	0.723936	0.0265282
1	3.93486e+06	1.92436e+07	0.830236		1	3487600	1.82046e+07	0.839223		1	6.93875e+06	2.18933e+07	0.759339							1	0.8096	0.0437581
2	2.55099e+06	1.8716e+07	0.880049		2	2.02753e+06	1.83387e+07	0.900447		2	7.11815e+06	2.89563e+07	0.802682							2	0.861059	0.0515748
120	630449	2.3899e+07	0.974298		120	713805	1.7534e+07	0.960883		120	3.50895e+06	2.88459e+07	0.891548							120	0.942243	0.0444126
600 uM dGTP
Time	Substrate	Product	P/(S+P)		Time	Substrate	Product	P/(S+P)		Time	Substrate	Product	P/(S+P)		Time	Substrate	Product	P/(S+P)		Time	Average	St. Dev
0.01	27003572	1.80093e+06	0.0625224		0.01	6.87175e+07	1.10248e+06	0.0157903		0.01	7.51055e+07	3.05278e+06	0.0390589							0.01	0.0391239	0.0233661
0.025	2.06583e+07	2948798	0.124912		0.025	3.85491e+07	4.0202e+06	0.0944389		0.025	4.35341e+07	5.01811e+06	0.103355							0.025	0.107569	0.0156672
0.05	9.16049e+06	2.46171e+06	0.211811		0.05	2.40755e+07	6.06949e+06	0.201343		0.05	3.21489e+07	9.23875e+06	0.223225							0.05	0.212126	0.0109441
0.075	9.67845e+06	4.19363e+06	0.302307		0.075	2.42548e+07	1.00099e+07	0.292134		0.075	21472680	1.02093e+07	0.322244							0.075	0.305562	0.0153162
0.1	9.55314e+06	5.32798e+06	0.358036		0.1	1.85196e+07	1.0875e+07	0.369966		0.1	2.07177e+07	1.32187e+07	0.389514							0.1	0.372505	0.0158916
0.25	3.6913e+06	4.84621e+06	0.567638		0.25	1.32428e+07	2.03858e+07	0.606205		0.25	1.33988e+07	2.25985e+07	0.627782							0.25	0.600542	0.0304696
0.5	3.8814e+06	9796872	0.716236		0.5	8.32455e+06	2.1793e+07	0.723598		0.5	9.52905e+06	2.79818e+07	0.745966							0.5	0.7286	0.0154831
1	3.04796e+06	11650947	0.79264		1	6.78822e+06	2.56557e+07	0.790771		1	4.8691e+06	2.76692e+07	0.850358							1	0.811256	0.033876
2	2072788	1.10915e+07	0.842544		2	4.2429e+06	2.9936e+07	0.875862		2	3.23247e+06	3.54686e+07	0.916476							2	0.878294	0.0370258
120	799076	1.39226e+07	0.945721		120	1.54166e+06	3.29006e+07	0.955239		120	1.92385e+06	4.54279e+07	0.959371							120	0.953444	0.00699982

## Sheet: Y256N_rGTP
10 uM rGTP
Time	Substrate	Product	P/(S+P)		Time	Substrate	Product	P/(S+P)		Time	Substrate	Product	P/(S+P)		Time	Average	St. Dev
1	26846.2	2534.89	0.0862763		1	14182.1	447.607	0.0305958		1	10887.9	479.263	0.042162		1	0.0530113	0.029383
5	25378.8	4053	0.137708		5	13604.9	1732.82	0.112978		5	10276.7	1848.38	0.152442		5	0.134376	0.0199419
10	22395.5	6638.7	0.228651		10	10893.3	2483.62	0.185665		10	10105.3	3863.25	0.276568		10	0.230295	0.0454739
30	14123.6	11530.9	0.449469		30	12836.6	8420.53	0.396127		30	5403.18	7611.54	0.584841		30	0.476812	0.0972832
60	5276.1	10787.1	0.671542		60	5711.66	11235.2	0.662966		60	2924.76	10388.4	0.78031		60	0.704939	0.0654135
90	5979.05	23006	0.79372		90	3693.05	13448	0.784549		90	3231.88	18039.9	0.848067		90	0.808779	0.0343325
180	3481.35	22732	0.867192		180	2253.74	17615.5	0.886571		180	958.92	12849.7	0.930557		180	0.894773	0.0324688
600	2086.3	23633.5	0.918883		600	857.335	15215.8	0.94666		600	445.021	12589.8	0.965859		600	0.943801	0.023618
25 uM rGTP
Time	Substrate	Product	P/(S+P)		Time	Substrate	Product	P/(S+P)		Time	Substrate	Product	P/(S+P)		Time	Average	St. Dev
1	26179.8	4099.59	0.135392		1	15566.5	645.435	0.0398123		1	14117.8	1445.31	0.0928674		1	0.0893572	0.0478864
5	22986.4	7535.36	0.246885		5	14267.6	3076.93	0.1774		5	11946.1	6335.07	0.346536		5	0.25694	0.0850147
10	17675.8	13324.2	0.429812		10	12292.5	5524.44	0.310066		10	8716.27	9935.8	0.532692		10	0.42419	0.111419
30	8048.07	19345.1	0.706202		30	6454.9	10757.1	0.624977		30	3315.47	14106.2	0.809693		30	0.713624	0.0925814
60	4341.32	23783.9	0.845643		60	3180.47	14685.2	0.821979		60	1249.82	13360.3	0.914455		60	0.860692	0.0480401
90	3021.28	24081.1	0.888524		90	2423.28	16428.1	0.871454		90	1504.48	18150.4	0.923455		90	0.894478	0.0265071
180	2264.13	22917.9	0.910089		180	1850.55	17766.4	0.905666		180	1262.82	18162.1	0.93499		180	0.916915	0.0158087
600	1235.75	18482.8	0.937331		600	876.506	15516.6	0.946532		600	543.849	16966.9	0.968942		600	0.950935	0.0162592
50 uM rGTP
Time	Substrate	Product	P/(S+P)		Time	Substrate	Product	P/(S+P)		Time	Substrate	Product	P/(S+P)		Time	Average	St. Dev
0.5	18963	2687.1	0.124115		0.5	14536.7	1685.96	0.103926		0.5	18221.1	1533.06	0.0776072		0.5	0.101883	0.0233211
1	17889	2999.88	0.143612		1	14385.2	3042.81	0.174593		1	15150.1	2447.4	0.139076		1	0.152427	0.0193297
5	12172.1	7484.51	0.380763		5	10682.9	11117.7	0.509974		5	9020.8	8494.15	0.484966		5	0.458567	0.0685313
10	9425.7	11883.8	0.557676		10	5438.54	13782.1	0.717047		10	5213.95	12106.3	0.698967		10	0.657897	0.0872634
20	5114.61	14971.4	0.745364		20	3334.22	16825.1	0.834606		20	2718.05	14982	0.846438		20	0.808803	0.0552573
30	3134.59	14757.1	0.824802		30	2406.98	17776.1	0.880743		30	2319.45	16670.8	0.877861		30	0.861135	0.0314986
60	2068.74	16399.9	0.887986		60	1714.08	18044.6	0.913249		60	1550.89	17853.9	0.920077		60	0.907104	0.0169049
120	1523.31	17132.6	0.918347		120	1441.31	17256.3	0.922915		120	1403.06	16618.2	0.922144		120	0.921136	0.00244525
75 uM rGTP
Time	Substrate	Product	P/(S+P)		Time	Substrate	Product	P/(S+P)		Time	Substrate	Product	P/(S+P)		Time	Average	St. Dev
0.5	14569.7	2557.4	0.149319		0.5	11807.9	1307.72	0.0997074		0.5	8102	1002.48	0.110108		0.5	0.119711	0.0261628
1	15574.2	3748.88	0.194011		1	12652	3410.93	0.212348		1	7710.76	1890.79	0.196925		1	0.201095	0.00985379
2.5	11229.8	6154.95	0.354043		2.5	9122	6928.07	0.431654		2.5	6678.18	4383.23	0.396263		2.5	0.393987	0.0388553
5	8094.02	9500.44	0.539968		5	6443.59	10598.1	0.621894		5	4664.35	6833.47	0.594328		5	0.585396	0.0416869
10	4557.71	11732.7	0.720222		10	4565.05	14131.9	0.75584		10	2729.98	8547.88	0.757934		10	0.744665	0.0211946
20	4155.83	14632.3	0.778806		20	2185.5	15747.7	0.878131		20	1727.2	9696.71	0.848808		20	0.835248	0.051032
60	1484.96	14154	0.905047		60	1197.01	14758.6	0.924979		60	1003.53	9800.83	0.907118		60	0.912381	0.0109586
120	1042.82	12920.2	0.925315		120	1308.43	17858.6	0.931736		120	833.87	10550.3	0.926752		120	0.927934	0.00336953
100 uM rGTP
Time	Substrate	Product	P/(S+P)		Time	Substrate	Product	P/(S+P)		Time	Substrate	Product	P/(S+P)		Time	Average	St. Dev
0.5	15270.2	3403.18	0.182247		0.5	16391.6	3267.47	0.166207		0.5	12573.2	1862.79	0.129038		0.5	0.159164	0.0272948
1	16828.4	5072.95	0.231627		1	15469.9	5061.93	0.246541		1	12638.8	3818.4	0.23202		1	0.236729	0.00849912
5	9655.08	10902	0.530329		5	5524.05	12525.7	0.693955		5	4730	8887.95	0.652664		5	0.625649	0.0850923
10	6203	13066.1	0.678086		10	2966.57	16028.2	0.843822		10	3044.05	11923.5	0.796624		10	0.772844	0.0853884
20	5495.83	15524.3	0.738545		20	1999.74	16063.2	0.889291		20	1905.62	13244.9	0.874221		20	0.834019	0.0830255
60	2595.69	14861.8	0.851314		60	1305.13	17544.3	0.93076		60	1425.72	14206	0.908793		60	0.896956	0.0410248
120	1831.08	13521.6	0.880732		120	1014.23	16017.5	0.94045		120	873.163	14252.1	0.942271		120	0.921151	0.0350157
500 uM rGTP
Time	Substrate	Product	P/(S+P)		Time	Substrate	Product	P/(S+P)		Time	Substrate	Product	P/(S+P)		Time	Average	St. Dev
0.1	17293.9	1263.58	0.0680899		0.1	15744.7	1207.18	0.0712122		0.1	14782.1	799.092	0.0512858		0.1	0.0635293	0.0107175
0.5	14278.5	4748.49	0.249566		0.5	10627	4016.25	0.274272		0.5	13527.5	2882.93	0.175677		0.5	0.233172	0.0513011
1	12802.8	7853.1	0.380186		1	10565.8	7301.66	0.408657		1	13701.5	5301.78	0.278994		1	0.355946	0.068146
2.5	8240.63	12439	0.60151		2.5	6001	9897.78	0.62255		2.5	7667.15	8973.09	0.539241		2.5	0.587767	0.0433214
5	5187.02	16355.1	0.759215		5	3662.18	12218.4	0.769393		5	5052.37	11594.9	0.696505		5	0.741704	0.0394733
10	2931.35	17053.2	0.85332		10	2927.1	14800	0.83488		10	2922.35	14840.8	0.835483		10	0.841227	0.0104764
20	2346.86	19068.9	0.890415		20	2567.69	15267	0.856029		20	2316.74	17375.7	0.882354		20	0.876266	0.0179833
60	3824.54	19247.1	0.834232		60	1417.84	15506.9	0.916226		60	1469.06	16579.8	0.918606		60	0.889688	0.0480415
120	1440.06	17052.1	0.922126		120	1160.48	15979.4	0.932294		120	1434.23	17575.8	0.924554		120	0.926324	0.00531023
800 uM rGTP
Time	Substrate	Product	P/(S+P)		Time	Substrate	Product	P/(S+P)		Time	Substrate	Product	P/(S+P)		Time	Average	St. Dev
0.1	21574	1790.72	0.0766421		0.1	11798.7	1046.06	0.0814389		0.1	11813.5	825.335	0.0653016		0.1	0.0744609	0.00828685
0.5	16697.6	5460.73	0.246441		0.5	12244.7	3960.47	0.244396		0.5	10116.2	2993.52	0.228344		0.5	0.239727	0.0099112
1	13295.4	8422.34	0.38781		1	11123.9	6882.66	0.382232		1	8572.44	4793.59	0.35864		1	0.376227	0.0154844
2.5	9008.7	13317.8	0.596502		2.5	6404.25	9951.61	0.608443		2.5	5604.12	8785.49	0.610544		2.5	0.605163	0.00757366
5	4842.02	16264.5	0.770591		5	3802.47	11796.4	0.756235		5	2765.52	8423.2	0.75283		5	0.759885	0.00942647
10	3295.3	18660.9	0.849915		10	3672.59	16407.9	0.817107		10	2804.22	13820.6	0.831323		10	0.832781	0.0164526
20	1892.31	16808.3	0.89881		20	2794.47	16212.9	0.852979		20	2060.62	14821.7	0.877942		20	0.876577	0.0229459
60	1706.48	20517.7	0.923215		60	1737.91	14291	0.891576		60	1483.55	15144.7	0.910782		60	0.908524	0.0159398
120	1530.65	19562.4	0.927433		120	1394.77	14547.8	0.912513		120	955.406	13474.1	0.933788		120	0.924578	0.0109214

## Sheet: R340H_dGTP
100 uM dGTP
Time	Substrate	Product	P/(S+P)		Time	Substrate	Product	P/(S+P)		Time	Substrate	Product	P/(S+P)		Time	Average	St. Dev
7.50576	12970.8	1333.65	0.0932329		7.50576	14271.9	1998.33	0.122821		7.50576	17195.8	2068.08	0.107355		7.50576	0.107803	0.014799
15.4174	14149.4	3080.76	0.178801		15.4174	15905	4113.59	0.205489		15.4174	19136.8	3879.9	0.168569		15.4174	0.184286	0.0190613
32.6527	12406.9	5710.78	0.315204		32.6527	11781.9	6576.78	0.358238		32.6527	16042.8	7438.39	0.316781		32.6527	0.330074	0.0244029
52.1923	9927.51	8060.27	0.448097		52.1923	9895.68	9658.68	0.49394		52.1923	11941.9	9845.39	0.451886		52.1923	0.464641	0.0254442
101.428	6112.9	11243.3	0.647797		101.428	6024.73	13224.3	0.687012		101.428	9000.29	16012.9	0.640178		101.428	0.658329	0.0251306
176.178	4121.83	14575.6	0.779551		176.178	3205.59	14923.8	0.823182		176.178	5362.61	19428	0.783684		176.178	0.795472	0.0240862
235.509	3429	16646.9	0.829198		235.509	2479.81	16186.9	0.867153		235.509	3471	19115.1	0.846321		235.509	0.847557	0.0190078
438.366	1860.72	16629.5	0.899367		438.366	2454.57	17364.3	0.87615		438.366	2050.55	17533.1	0.895293		438.366	0.89027	0.0123969
200 uM dGTP
Time	Substrate	Product	P/(S+P)		Time	Substrate	Product	P/(S+P)		Time	Substrate	Product	P/(S+P)		Time	Average	St. Dev
4.2994	9868.92	1780.55	0.152844		4.2994	13009.8	2684.1	0.171029		4.2994	18330.8	3001.1	0.140686		4.2994	0.154853	0.0152708
8.8313	11205.2	3068.64	0.214983		8.8313	12124	3552.05	0.226591		8.8313	16304.2	4263.78	0.207302		8.8313	0.216292	0.00971096
18.7039	9224.8	5241.49	0.362324		18.7039	9737.02	6871.37	0.413729		18.7039	17485.2	9919.58	0.361966		18.7039	0.379339	0.0297824
29.8964	7838.15	7647.32	0.493838		29.8964	8797.39	10338.3	0.540262		29.8964	9130.05	9237.58	0.502927		29.8964	0.512343	0.0246023
58.0995	5002.32	10713.6	0.681704		58.0995	5538.07	13551.3	0.709887		58.0995	5085.02	11438.5	0.692255		58.0995	0.694615	0.0142386
100.917	2513.98	11664.2	0.822686		100.917	2960.35	14013.5	0.825594		100.917	4461.15	19351.7	0.812658		100.917	0.820312	0.00678684
134.903	2249.2	14562.1	0.866209		134.903	2764.52	16322.9	0.855166		134.903	2869.69	18657.9	0.866697		134.903	0.862691	0.00652144
251.102	1617.89	15035.3	0.902848		251.102	2017.5	13933.1	0.873516		251.102	2709.45	20093.7	0.881181		251.102	0.885848	0.015213
400 uM dGTP
Time	Substrate	Product	P/(S+P)		Time	Substrate	Product	P/(S+P)		Time	Substrate	Product	P/(S+P)		Time	Average	St. Dev
2.68445	11486.3	2643.69	0.187097		2.68445	15054	2797.93	0.15673		2.68445	17201.3	3428.88	0.166207		2.68445	0.170011	0.015537
5.51407	11027.7	4167	0.274241		5.51407	13463.2	4798.25	0.262753		5.51407	16554.9	5268.49	0.241415		5.51407	0.25947	0.0166573
11.6783	9948.15	7774.49	0.438676		11.6783	12038.5	9216.09	0.433606		11.6783	14083.8	9395.56	0.400162		11.6783	0.424148	0.0209261
18.6667	7463.56	9544.8	0.561183		18.6667	11114.8	14141.5	0.55992		18.6667	10673.9	12406.4	0.537531		18.6667	0.552878	0.0133058
36.2761	4824.07	12513.7	0.721759		36.2761	5942.44	16648.9	0.736959		36.2761	6301.44	15721.6	0.713871		36.2761	0.724196	0.0117355
63.0103	2779.52	13766.4	0.832012		63.0103	3613.54	17737	0.830752		63.0103	3600.47	17535.6	0.829653		63.0103	0.830806	0.00118021
84.2304	2446.81	16467.8	0.870639		84.2304	2893.28	18066.4	0.86196		84.2304	2333.15	15709.6	0.870688		84.2304	0.867762	0.00502493
156.782	1664.31	14903.9	0.899548		156.782	2067.2	17467.7	0.894179		156.782	1800.84	15908.8	0.898313		156.782	0.897347	0.00281212
600 uM dGTP
Time	Substrate	Product	P/(S+P)		Time	Substrate	Product	P/(S+P)		Time	Substrate	Product	P/(S+P)		Time	Average	St. Dev
2.14613	12009.3	2508.69	0.172799		2.14613	12932.9	3533.18	0.214573		2.14613	9935.83	2047.62	0.170871		2.14613	0.186081	0.0246935
4.40833	11702	4217.47	0.264925		4.40833	11776.5	4844.12	0.291452		4.40833	8947.25	3251.22	0.266527		4.40833	0.274302	0.0148748
9.33642	9039.78	7179.25	0.442643		9.33642	8882.39	7738.32	0.465583		9.33642	6922.42	5599.88	0.447193		9.33642	0.451806	0.0121458
14.9234	6182.12	8486.54	0.578549		14.9234	5453.2	8447.02	0.60769		14.9234	4967.88	6753.76	0.576179		14.9234	0.587473	0.0175489
29.0016	3947.59	11557.9	0.745407		29.0016	3768.12	11981.7	0.760751		29.0016	3228.28	9647.12	0.749268		29.0016	0.751809	0.00798128
50.3747	2945.22	13658.9	0.822621		50.3747	2414.22	13702.7	0.850205		50.3747	2255.45	10939.7	0.82907		50.3747	0.833965	0.0144291
67.3396	1914.62	12669.8	0.868721		67.3396	2040.2	14043.8	0.873153		67.3396	1656.67	10553.3	0.864318		67.3396	0.868731	0.00441746
125.343	1893.86	14219.3	0.882465		125.343	2370.15	16213	0.872457		125.343	1753.5	13828	0.887463		125.343	0.880795	0.00764083
800 uM dGTP
Time	Substrate	Product	P/(S+P)		Time	Substrate	Product	P/(S+P)		Time	Substrate	Product	P/(S+P)		Time	Average	St. Dev
1.87698	10502.6	2365.86	0.183849		1.87698	13846.9	3098.18	0.182837		1.87698	13195.4	2915.52	0.180965		1.87698	0.182551	0.0014631
3.85546	8546.66	3533.93	0.29253		3.85546	10615.9	4320.71	0.289269		3.85546	11963.3	4523.18	0.274357		3.85546	0.285385	0.00968884
8.16549	6217	5702.88	0.478434		8.16549	9645.92	8746.15	0.475539		8.16549	8827.32	7348.83	0.4543		8.16549	0.469425	0.0131776
13.0518	5517	8598.66	0.609157		13.0518	7103.85	11178.9	0.611446		13.0518	7089.37	9522.2	0.573227		13.0518	0.597943	0.0214355
25.3643	3116.93	10527	0.771552		25.3643	4436.73	14527.2	0.766043		25.3643	4616.18	13746.5	0.748611		25.3643	0.762069	0.011976
44.057	2698.69	13966.6	0.838065		44.057	3139.18	15762.8	0.833924		44.057	2595.1	13821.1	0.841919		44.057	0.837969	0.00399833
58.8942	2246.98	12843.4	0.851099		58.8942	2278.69	15889.3	0.874577		58.8942	2349.74	14267.9	0.8586		58.8942	0.861425	0.0119912
109.623	1557.67	12976	0.892823		109.623	2627.1	17398.5	0.868813		109.623	1877.79	14587.6	0.885955		109.623	0.88253	0.0123661
1000 uM dGTP
Time	Substrate	Product	P/(S+P)		Time	Substrate	Product	P/(S+P)		Time	Substrate	Product	P/(S+P)		Time	Average	St. Dev
1.71548	9135.66	2166.45	0.191685		1.71548	11957.6	2016.03	0.144274		1.71548	12277.9	2644.52	0.177218		1.71548	0.171059	0.0242983
3.52373	10974.4	4262.64	0.279754		3.52373	12317.8	4830.12	0.281674		3.52373	8820.61	4177.05	0.32137		3.52373	0.294266	0.023492
7.46293	9888.2	8387.71	0.458949		7.46293	8951.61	8116.9	0.475548		7.46293	8215.32	8458.95	0.507306		7.46293	0.480601	0.0245711
11.9288	6466	9831.54	0.603253		11.9288	6584.2	10406.9	0.612491		11.9288	6522.32	11312.7	0.634296		11.9288	0.61668	0.01594
23.182	3800.35	13214.8	0.776649		23.182	4500.95	14342.9	0.761144		23.182	3819.18	13156.6	0.775022		23.182	0.770938	0.00852099
40.2663	2262.33	12925.7	0.851045		40.2663	2740.81	14177.1	0.837993		40.2663	2375.98	13687.3	0.852086		40.2663	0.847042	0.00785316
53.8269	1951.15	13631.2	0.874784		53.8269	1567.89	11506.9	0.880083		53.8269	1653.67	11088.9	0.870225		53.8269	0.875031	0.00493365
100.191	1631.67	13825.1	0.894436		100.191	2680.69	18265.8	0.872022		100.191	1826.79	14655.3	0.889165		100.191	0.885208	0.0117197
1400 uM dGTP
Time	Substrate	Product	P/(S+P)		Time	Substrate	Product	P/(S+P)		Time	Substrate	Product	P/(S+P)		Time	Average	St. Dev
1.53092	13635.9	3360.35	0.197711		1.53092	6649.35	1569.89	0.191002		1.53092	13934.9	3763	0.212625		1.53092	0.200446	0.0110676
3.14462	13048.3	6412.2	0.329498		3.14462	4429.86	1321.89	0.229824		3.14462	14115	7164.32	0.336679		3.14462	0.298667	0.0597279
6.66001	9040.09	9321.02	0.50765		6.66001	5095.4	4594.38	0.474147		6.66001	10573.6	11394.7	0.518687		6.66001	0.500161	0.0231952
10.6454	6144.02	10857.1	0.638611		10.6454	3477.45	6786.52	0.661198		10.6454	6664.02	12306	0.648707		10.6454	0.649505	0.0113151
20.6879	4179.07	14633.6	0.777859		20.6879	2597.74	8347.81	0.762667		20.6879	4593.25	16096.3	0.777992		20.6879	0.772839	0.0088098
35.9341	2414.98	14431.2	0.856645		35.9341	1763.79	8739.93	0.83208		35.9341	2603.1	15293.2	0.854545		35.9341	0.847757	0.0136174
48.0358	2056.79	14400.8	0.875024		48.0358	1633.08	10286.6	0.862993		48.0358	2754.22	17748.5	0.865665		48.0358	0.867894	0.0063178
89.4115	1751.72	16182.5	0.902325		89.4115	1141.89	9346	0.891123		89.4115	2185.2	17670.2	0.889944		89.4115	0.894464	0.00683332
1800 uM dGTP
Time	Substrate	Product	P/(S+P)		Time	Substrate	Product	P/(S+P)		Time	Substrate	Product	P/(S+P)		Time	Average	St. Dev
1.42838	17407.5	4140.25	0.192143		1.42838	10069.6	2190.86	0.178694		1.42838	9399.02	2811.1	0.230227		1.42838	0.200355	0.0267302
2.934	12000.6	5301.49	0.306408		2.934	8217.37	3544.05	0.301329		2.934	12577.9	5272.12	0.295356		2.934	0.301031	0.00553174
6.21394	9373.56	9200.27	0.495335		6.21394	6473.37	5600.71	0.463862		6.21394	7354.73	8863.73	0.546521		6.21394	0.501906	0.0417193
9.93243	6787.78	10838.3	0.614901		9.93243	4805.42	6783.83	0.585356		9.93243	4272.12	9264.85	0.684411		9.93243	0.628222	0.0508535
19.3023	3975.83	13211.9	0.768682		19.3023	2987.64	8764.9	0.745788		19.3023	2804.81	11965.4	0.810103		19.3023	0.774858	0.0325995
33.5274	2885.4	15532.9	0.843341		33.5274	2294.15	10224.4	0.81674		33.5274	2564.57	17500.9	0.87219		33.5274	0.84409	0.0277325
44.8185	3593.42	16911.2	0.824751		44.8185	1422.72	8891.2	0.862058		44.8185	2129.33	14948.8	0.875318		44.8185	0.854042	0.0262195
83.423	1806.72	16629.9	0.902004		83.423	2169.28	15197	0.875087		83.423	1712.89	12596.8	0.880299		83.423	0.885796	0.0142757

## Sheet: V342M_dGTP
50 uM rGTP
Time	Substrate	Product	P/(S+P)		Time	Substrate	Product	P/(S+P)		Time	Substrate	Product	P/(S+P)		Time	Average	St. Dev
0.01	12922.3	136.95	0.0104868		0.01	16830.6	697.506	0.0397936		0.01	19586.6	121.536	0.00616679		0.01	0.0188158	0.0182953
0.1	10844.1	1158.99	0.0965578		0.1	8995.56	287.607	0.0309816		0.1	9609.82	511.435	0.0505308		0.1	0.0593567	0.0336672
0.2	10279.9	1767.72	0.146728		0.2	11152.5	682.92	0.0577013		0.2	8504.75	560.849	0.0618656		0.2	0.0887651	0.0502407
0.4	11030.9	2920.1	0.209312		0.4	9948.68	1168.23	0.105086		0.4	8900.46	1162.41	0.115514		0.4	0.143304	0.0574018
0.6	10508	3963.3	0.273872		0.6	8037.85	1486.43	0.156067		0.6	10176.6	2233.33	0.179963		0.6	0.203301	0.0622737
0.8	10009.3	5011.12	0.33362		0.8	9668.92	2785.93	0.223682		0.8	7311.34	2087.08	0.222067		0.8	0.25979	0.063944
1	9215.44	5640.25	0.379669		1	7441.97	2653.81	0.262863		1	7146.63	2661.4	0.271349		1	0.304627	0.0651267
2	7346.9	9300.15	0.558666		2	6177.02	4865.95	0.440638		2	5072.27	3994.07	0.440539		2	0.479948	0.0681724
4	5018.83	11864.7	0.702738		4	3312.42	6015.9	0.644907		4	3891.25	6315.1	0.618742		4	0.655462	0.042981
6	4026.47	13351.8	0.768304		6	2562.69	6976.15	0.731341		6	2547.62	6352.92	0.713768		6	0.737805	0.0278367
8	3163.93	12847.1	0.80239		8	2258.33	7968.85	0.779184		8	2207.96	8002.17	0.783748		8	0.788441	0.0122944
30	2245.45	14493.3	0.865854		30	1284.41	8170.73	0.864158		30	1312.58	8246.87	0.862693		30	0.864235	0.0015816
75 uM rGTP
Time	Substrate	Product	P/(S+P)		Time	Substrate	Product	P/(S+P)		Time	Substrate	Product	P/(S+P)		Time	Average	St. Dev
0.01	13742.3	396.607	0.0280507		0.01	14050.5	58.536	0.00414883		0.01	10416.1	60.121	0.00573883		0.01	0.0126461	0.0133644
0.1	10100.8	977.577	0.088242		0.1	8074.54	613.678	0.0706334		0.1	7265.76	388.678	0.0507781		0.1	0.0698845	0.0187432
0.2	8255.95	1584.96	0.161058		0.2	7968.95	1045.41	0.115971		0.2	6898.64	780.234	0.101608		0.2	0.126212	0.0310202
0.4	9193.08	3200.52	0.25824		0.4	8417.25	2011.91	0.192912		0.4	6363.23	1676.55	0.208532		0.4	0.219895	0.0341139
0.6	7967.54	4096.76	0.339577		0.6	6201.3	2598.57	0.295296		0.6	6345.4	2422.91	0.276326		0.6	0.303733	0.0324586
0.8	7020.25	4597.3	0.39572		0.8	5327.88	3256.69	0.379365		0.8	6006.35	3195.33	0.347255		0.8	0.374114	0.0246558
1	7122.54	5985.3	0.45662		1	4878.59	3841.22	0.440517		1	5032.1	3850.15	0.433466		1	0.443534	0.0118682
2	5098.59	8427.37	0.623052		2	3532.93	6006.3	0.629642		2	3355.03	5659.69	0.627827		2	0.62684	0.00340418
4	3549.93	10931.1	0.754856		4	2389.86	8747.95	0.785428		4	2121.5	7585.81	0.781454		4	0.773913	0.0166228
6	2322.45	9639.54	0.805848		6	1923.62	8693.37	0.818817		6	1452.13	6702.98	0.821936		6	0.815533	0.00853185
8	2387.45	11975.8	0.833781		8	1763.79	8621.49	0.830164		8	1105.6	8078.81	0.879622		8	0.847856	0.0275698
30	2166.62	11973.2	0.846772		30	937.991	7751.54	0.892055		30	625.749	7405.3	0.922084		30	0.88697	0.0379123
100 uM rGTP
Time	Substrate	Product	P/(S+P)		Time	Substrate	Product	P/(S+P)		Time	Substrate	Product	P/(S+P)		Time	Average	St. Dev
0.01	12467.1	335.192	0.0261821		0.01	11722.7	364.435	0.0301506		0.01	15702.5	965.406	0.0579202		0.01	0.0380843	0.0172926
0.1	11496.2	1297.72	0.101432		0.1	10377.7	986.062	0.0867724		0.1	7641.56	379.435	0.0473052		0.1	0.0785033	0.0279949
0.2	9056.51	1837.23	0.16865		0.2	10025	1815.2	0.153309		0.2	7225.44	679.92	0.0860075		0.2	0.135989	0.0439595
0.4	8587.24	3241.67	0.274046		0.4	8969.54	3458.81	0.2783		0.4	5611.85	1222.23	0.178844		0.4	0.24373	0.0562334
0.6	7721.49	4643.12	0.375517		0.6	8442.47	4953.05	0.369754		0.6	4648.95	1543.13	0.249211		0.6	0.331494	0.0713178
0.8	6586.3	5385.59	0.449853		0.8	6799.35	5906.05	0.464846		0.8	4912.37	2702.22	0.354875		0.8	0.423191	0.059637
1	3234.69	3530.52	0.521864		1	6128.93	7139.05	0.538066		1	4879.66	3300.47	0.403474		1	0.487801	0.0734776
2	6454.59	8286.25	0.562129		2	4104.4	9248.12	0.692613		2	3136.88	4586.42	0.593842		2	0.616194	0.0680532
4	4299.23	5315.35	0.552843		4	2892.69	11053.2	0.792578		4	1990.2	5490.66	0.733961		4	0.693127	0.124975
6	6137.93	11127.3	0.644492		6	2429.74	11563.2	0.82636		6	1635.55	6316.95	0.794335		6	0.755062	0.0970866
8	4204.1	9529.3	0.693877		8	2018.62	11803.1	0.853953		8	1210.65	6347.37	0.839819		8	0.795883	0.088622
30	2238.79	11748.7	0.839944		30	1086.89	11856.4	0.916026		30	1004.58	6299.78	0.862469		30	0.872813	0.039082
150 uM rGTP
Time	Substrate	Product	P/(S+P)		Time	Substrate	Product	P/(S+P)		Time	Substrate	Product	P/(S+P)		Time	Average	St. Dev
0.1	8220.02	1111.41	0.119104		0.1	5914.78	301.435	0.0484917		0.1	8032.85	526.263	0.0614857		0.1	0.0763603	0.0375825
0.2	7836.32	2119.74	0.21291		0.2	4671.25	545.506	0.104568		0.2	7467.02	955.577	0.113454		0.2	0.143644	0.0601502
0.4	6736.2	3398.47	0.335331		0.4	2888.1	933.355	0.24424		0.4	5721.66	1774.5	0.236721		0.4	0.272097	0.0548908
0.6	6071.37	5019.12	0.452561		0.6	2262.57	1328.55	0.369954		0.6	5492.27	2686.62	0.328482		0.6	0.383666	0.0631656
0.8	4459.71	4970.83	0.527099		0.8	1114.31	926.062	0.45387		0.8	5319.9	3602.42	0.403753		0.8	0.461574	0.0620327
1	5115.78	6588.73	0.562922		1	1175.72	1411.55	0.545575		1	4727.49	4280.95	0.475216		1	0.527904	0.0464467
2	3089.64	8026.73	0.722064		2	649.749	1325.84	0.671111		2	3344.59	5948.2	0.640088		2	0.677754	0.04139
4	2748.52	8354.27	0.752448		4	423.849	1353.26	0.761495		4	1874.5	5615.54	0.749735		4	0.754559	0.00615766
6	1881.55	9127.27	0.829087		6	381.263	2097.33	0.846177		6	1947.5	7667.49	0.797452		6	0.824239	0.0247219
8	1391.11	8412.8	0.858106		8	388.435	1557.67	0.800404		8	1394.48	7153.9	0.836872		8	0.831794	0.0291846
30	851.506	7498.9	0.898028		30	380.021	2038.91	0.842897		30	851.335	7634.15	0.899672		30	0.880199	0.0323147
200 uM rGTP
Time	Substrate	Product	P/(S+P)		Time	Substrate	Product	P/(S+P)		Time	Substrate	Product	P/(S+P)		Time	Average	St. Dev
0.1	9982.85	1134.41	0.10204		0.1	1478.84	178.364	0.107629		0.1	7455.9	538.263	0.067332		0.1	0.0923338	0.0218318
0.2	8923.97	1918.55	0.176947		0.2	1521.96	259.607	0.145718		0.2	6642.2	1056.82	0.137267		0.2	0.153311	0.0209011
0.4	8074.15	3335.76	0.292357		0.4	1445.96	556.92	0.278059		0.4	4106.18	1409.89	0.255597		0.4	0.275338	0.0185302
0.6	6625.44	4862.78	0.423284		0.6	1175.31	703.163	0.374328		0.6	6052.95	3349.64	0.356246		0.6	0.384619	0.0346836
0.8	6125.2	5779.32	0.485473		0.8	952.234	837.527	0.467955		0.8	5611.37	3940.3	0.412525		0.8	0.455317	0.0380807
1	5394.25	6403.78	0.542784		1	906.991	885.991	0.494144		1	4861	4843.12	0.499079		1	0.512002	0.0267718
2	4691.42	9870.02	0.677819		2	663.92	1159.72	0.635937		2	2844.64	4248.25	0.598945		2	0.637567	0.0394625
4	2904.93	8521.61	0.745773		4	470.263	1267.72	0.72942		4	2702.52	6974.15	0.720718		4	0.73197	0.0127208
6	2541.98	9270.44	0.784804		6	380.435	1458.96	0.793174		6	4025.3	4860.71	0.547007		6	0.708329	0.139771
8	1918.79	8458.9	0.815104		8	401.435	1359.13	0.771986		8	3442.64	4275.71	0.553967		8	0.713686	0.139991
30	1314.23	8541.85	0.866658		30	324.192	1446.26	0.816887		30	2699.81	6646.32	0.711131		30	0.798225	0.0794252
400 uM rGTP
Time	Substrate	Product	P/(S+P)		Time	Substrate	Product	P/(S+P)		Time	Substrate	Product	P/(S+P)		Time	Average	St. Dev
0.01	16187	299.778	0.0181829		0.01	14162.8	1080.82	0.0709033		0.01	19224.6	162.95	0.0084049		0.01	0.032497	0.0336182
0.1	7665.27	1199.58	0.135318		0.1	5990.32	891.406	0.129532		0.1	14356.3	1537.13	0.0967151		0.1	0.120522	0.0208193
0.2	6356.78	1838.79	0.224364		0.2	6123.49	1626.2	0.209841		0.2	10500.8	1620.67	0.133702		0.2	0.189302	0.0486956
0.4	5477.25	3584.47	0.395562		0.4	5141.66	2691.22	0.34358		0.4	11253.9	2896.64	0.204702		0.4	0.314615	0.0986717
0.6	3715.88	3478.88	0.48353		0.6	4421.12	3540.71	0.44471		0.6	10714.1	3615.76	0.252324		0.6	0.393521	0.123812
0.8	3491.05	4772.12	0.577517		0.8	3580.47	3965.71	0.525526		0.8	9954.92	3969.54	0.285077		0.8	0.462706	0.156013
1	3231.64	5468.66	0.62856		1	3266.88	4586.83	0.584033		1	8382.85	3519.47	0.295696		1	0.502763	0.180702
2	2501.98	7157.2	0.740974		2	2552.81	6476.39	0.717272		2	8849.56	4812.42	0.352249		2	0.603498	0.217911
4	2002.2	8345.44	0.806506		4	1646.96	6785.44	0.804686		4	9602.17	7261.85	0.430612		4	0.680602	0.216499
6	1705.6	7229.49	0.809112		6	2813.18	7048.56	0.714738		6	7823.17	6173.8	0.441081		6	0.654977	0.191155
8	1856.84	7407.9	0.79958		8	1662.01	7214.44	0.812762		8	7439.2	7205.83	0.492033		8	0.701458	0.181487
30					30	1404.06	7621.92	0.844442		30	4863.66	8701.73	0.641466		30	0.742954	0.143526
500 uM rGTP
Time	Substrate	Product	P/(S+P)		Time	Substrate	Product	P/(S+P)		Time	Substrate	Product	P/(S+P)		Time	Average	St. Dev
0.01	20086.1	714.092	0.034331		0.01	13456.7	283.778	0.0206527		0.01	16697.9	589.506	0.0341004		0.01	0.0296947	0.00783141
0.1	10394.6	1155.99	0.100081		0.1	5275.54	888.335	0.14412		0.1	7121.2	721.163	0.0919574		0.1	0.112053	0.0280663
0.2	8632.29	2286.62	0.209418		0.2	4992.66	1483.31	0.229048		0.2	5881.37	1342.6	0.185853		0.2	0.208106	0.0216271
0.4	7853.17	4886.15	0.383549		0.4	3825.76	2453.28	0.390709		0.4	5196.37	3054.64	0.370214		0.4	0.381491	0.0104012
0.6	5622.1	6218.92	0.525202		0.6	3259.64	3623.88	0.526458		0.6	4160.54	4116.59	0.497345		0.6	0.516335	0.0164575
0.8	5347.85	8505.12	0.613956		0.8	2485.69	3850.42	0.607695		0.8	3226.05	4462.88	0.580429		0.8	0.600693	0.0178264
1	4816.73	8301.94	0.632834		1	2144.15	4140.71	0.658838		1	2432.22	4820.54	0.664649		1	0.652107	0.0169418
2	2731.1	10022.4	0.785855		2	1653.08	5168.54	0.75767		2	1663.38	5346.42	0.762707		2	0.768744	0.0150311
4	2490.03	12566.9	0.834625		4	1204.65	5743.07	0.826613		4	1436.72	6398.42	0.816631		4	0.825956	0.00901499
6	2457.45	10218.1	0.806127		6	851.163	5738.9	0.870842		6	1254.06	7052.66	0.84903		6	0.842	0.0329251
8	1615.77	10463.3	0.866234		8	2308.28	14626.9	0.863699		8	1103.82	6300.25	0.850917		8	0.860283	0.00820983
30	895.092	10063.4	0.91832		30	2025.74	14740.6	0.879178		30	552.263	4439.42	0.889363		30	0.89562	0.0203073

## Sheet: K372N_dGTP
75 uM rGTP
Time	Substrate	Product	P/(S+P)		Time	Substrate	Product	P/(S+P)		Time	Substrate	Product	P/(S+P)		Time	Average	St. Dev
20.2842	5394.67	745.527	0.121417		20.2842	14971.6	1141.41	0.0708376		20.2842	4567.48	199.435	0.0418374		20.2842	0.0780308	0.0402747
41.6654	4357.84	645.749	0.129057		41.6654	11031	1275.65	0.103655		41.6654	3866.36	192.849	0.0475091		41.6654	0.0934072	0.0417288
88.2434	4012.01	1270.58	0.240522		88.2434	12050.6	3423.12	0.221222		88.2434	4115.41	517.456	0.111693		88.2434	0.191145	0.0694816
141.049	3400.94	1827.87	0.349577		141.049	9322.34	4416.44	0.321458		141.049	4460.26	753.577	0.144534		141.049	0.271856	0.111157
274.109	2405.82	2818.58	0.539503		274.109	6436.15	7189.34	0.527639		274.109	3173.41	1101.16	0.257608		274.109	0.441583	0.159438
476.118	1673.11	3457.58	0.673901		476.118	5084.68	9796.92	0.658324		476.118	2681.99	1692.11	0.386848		476.118	0.573024	0.161422
600	1366.7	3861.65	0.738598		600	3248.3	10212.9	0.758691		600	2074.7	1658.87	0.444312		600	0.647201	0.175994
100 uM rGTP
Time	Substrate	Product	P/(S+P)		Time	Substrate	Product	P/(S+P)		Time	Substrate	Product	P/(S+P)		Time	Average	St. Dev
16.2791	4833.31	484.506	0.09111		16.2791	6801.95	627.577	0.0844706		16.2791	3212.28	180.728	0.0532648		16.2791	0.0762818	0.0202079
33.4386	4389.18	609.456	0.121924		33.4386	6895.83	809.184	0.10502		33.4386	3481.36	209.263	0.0567013		33.4386	0.0945487	0.033849
70.8198	3963.18	1298.41	0.246771		70.8198	6321.25	1591.67	0.201148		70.8198	3658.7	464.456	0.112646		70.8198	0.186855	0.0681953
113.199	3704.6	1908.41	0.339997		113.199	5703.54	2786.76	0.328229		113.199	3604.41	702.042	0.163021		113.199	0.277082	0.0989551
219.986	2264.3	2164.7	0.488755		219.986	3742	4016.35	0.51768		219.986	3114.82	1263.99	0.288661		219.986	0.431699	0.124716
382.109	1849.06	3474.36	0.652655		382.109	2533.4	5561.3	0.68703		382.109	3024.7	2042.41	0.403072		382.109	0.580919	0.154976
510.793	1091.53	2876.11	0.724893		510.793	1744.33	5688	0.765306		510.793	2024.53	1926.99	0.487658		510.793	0.659286	0.150001
600	1274.82	3516.18	0.733914		600	1611.79	6025.83	0.788967		600	1770.99	2025.99	0.533579		600	0.685487	0.134405
150 uM rGTP
Time	Substrate	Product	P/(S+P)		Time	Substrate	Product	P/(S+P)		Time	Substrate	Product	P/(S+P)		Time	Average	St. Dev
12.274	4250.55	423.456	0.0905981		12.274	13371.7	1304.96	0.0889142		12.274	3277.99	255.678	0.0723548		12.274	0.0839557	0.0100819
25.2118	4418.26	680.577	0.133477		25.2118	13619.3	1453.55	0.0964349		25.2118	3501.82	282.506	0.0746516		25.2118	0.101521	0.0297407
53.3962	4739.18	1407.28	0.228958		53.3962	10768.6	3039.88	0.220147		53.3962	3390.23	479.456	0.1239		53.3962	0.191002	0.0582783
85.349	3506.06	1708.82	0.327681		85.349	9456.2	4317.35	0.313452		85.349	3674.23	802.87	0.179328		85.349	0.273487	0.0818541
165.864	2452.77	2456.94	0.500425		165.864	8119.9	8673.66	0.516487		165.864	2698.58	1142.87	0.29751		165.864	0.438141	0.122054
288.099	1792.82	3113.82	0.634614		288.099	3959.64	9830.2	0.712858		288.099	2090.58	1690.58	0.447106		288.099	0.598193	0.136568
385.123	2062.65	4147.89	0.667879		385.123	3293.64	11713.7	0.780531		385.123	2167.65	2124.41	0.494963		385.123	0.647791	0.14384
600	1454.65	3919.48	0.729324		600	759.527	10124.5	0.930216		600	1616.82	2579.82	0.614735		600	0.758091	0.159696
200 uM rGTP
Time	Substrate	Product	P/(S+P)		Time	Substrate	Product	P/(S+P)		Time	Substrate	Product	P/(S+P)		Time	Average	St. Dev
10.2715	3588.36	249.678	0.0650536		10.2715	9939.59	803.648	0.074805		10.2715	1573.7	176.435	0.100812		10.2715	0.0802237	0.0184849
21.0984	2148.41	272.799	0.112671		21.0984	7862.81	962.477	0.109059		21.0984	1653.87	104.607	0.0594873		21.0984	0.093739	0.0297178
44.6844	2370.65	755.042	0.24156		44.6844	9676.54	2565.5	0.209565		44.6844	1427.11	209.678	0.128103		44.6844	0.193076	0.0584981
71.4239	3130.82	1665.99	0.347312		71.4239	7512.1	3355.79	0.30878		71.4239	1574.28	397.749	0.201695		71.4239	0.285929	0.0754502
138.802	2014.82	2196.99	0.521626		138.802	5496.1	5338.79	0.49274		138.802	1345.99	634.456	0.32036		138.802	0.444909	0.108825
241.095	1729.11	3046.65	0.63794		241.095	1968.62	4818.74	0.709958		241.095	806.163	685.042	0.459388		241.095	0.602429	0.129004
322.289	1559.99	3847.94	0.711536		322.289	1491.13	5662.79	0.791564		322.289	755.749	840.335	0.526498		322.289	0.676533	0.135956
599.894	831.698	3108.06	0.788896		599.894	780.062	8528.17	0.916197		599.894	415.213	955.991	0.697191		599.894	0.800761	0.109984
300 uM rGTP
Time	Substrate	Product	P/(S+P)		Time	Substrate	Product	P/(S+P)		Time	Substrate	Product	P/(S+P)		Time	Average	St. Dev
8.26889	5551.76	695.113	0.111274		8.26889	11878.8	1462.08	0.109594		8.26889	2311.28	98.607	0.0409176		8.26889	0.0872619	0.0401441
16.985	4444.69	843.062	0.159437		16.985	11383.4	1508.91	0.11704		16.985	1711.99	76.778	0.0429223		16.985	0.106466	0.0589725
35.9725	5327.69	1627.26	0.233971		35.9725	10720.1	2819.45	0.208238		35.9725	1616.58	192.556	0.106436		35.9725	0.182881	0.0674427
57.4989	3352.57	1584.13	0.320889		57.4989	10409.2	4143.69	0.284734		57.4989	1552.87	324.385	0.172798		57.4989	0.259473	0.0772097
111.741	3802.93	4197.86	0.524681		111.741	7480.18	5600.98	0.428172		111.741	1398.16	597.335	0.299341		111.741	0.417398	0.113055
194.09	2214.4	4674.28	0.678545		194.09	6358.35	8349.17	0.567681		194.09	1292.58	987.163	0.433016		194.09	0.559747	0.122957
259.454	1653.26	5235.57	0.760009		259.454	5854.71	9200.47	0.611116		259.454	890.042	971.456	0.521868		259.454	0.630998	0.120309
482.936	1237.53	7085.4	0.851311		482.936	4565.1	10465.6	0.696281		482.936	517.335	1221.58	0.702495		482.936	0.750029	0.0877677
800 uM rGTP
Time	Substrate	Product	P/(S+P)		Time	Substrate	Product	P/(S+P)		Time	Substrate	Product	P/(S+P)		Time	Average	St. Dev
5.7657	6829.31	620.991	0.0833511		5.7657	10407.2	807.941	0.07204		5.7657	1864.7	123.607	0.062167		5.7657	0.0725194	0.0106002
11.8432	6656.67	673.82	0.0919202		11.8432	8800.98	947.598	0.0972037		11.8432	1795.58	164.435	0.0838949		11.8432	0.0910063	0.0067013
25.0828	9682.57	1685.96	0.148301		25.0828	8548.4	1858.86	0.178612		25.0828	1780.41	311.92	0.149078		25.0828	0.158664	0.0172802
40.0926	7824.52	2381.43	0.233337		40.0926	6011.86	1833.5	0.233705		40.0926	2094.28	596.163	0.221585		40.0926	0.229542	0.0068936
77.9142	6426.23	3607.52	0.359539		77.9142	5288.57	3044.86	0.365379		77.9142	1674.11	860.577	0.33952		77.9142	0.354812	0.0135621
135.334	5302.52	5274.28	0.498665		135.334	5073.98	4887.52	0.490641		135.334	1095.7	997.577	0.476563		135.334	0.488623	0.0111884
180.911	2384.55	4568.08	0.657029		180.911	3196.74	4794.57	0.599973		180.911	992.991	1249.7	0.557232		180.911	0.604745	0.0500696
336.74	1862.96	6294.45	0.771623		336.74	4085.1	8100.93	0.664772		336.74	1016.23	1964.7	0.659088		336.74	0.698495	0.0633951
1200 uM rGTP
Time	Substrate	Product	P/(S+P)		Time	Substrate	Product	P/(S+P)		Time	Substrate	Product	P/(S+P)		Time	Average	St. Dev
5.26506	6213.4	586.062	0.0861924		5.26506	5426.15	865.355	0.137543		5.26506	2068.58	185.435	0.0822689		5.26506	0.102002	0.0308425
10.8149	6258.45	766.82	0.109152		10.8149	5492.23	676.234	0.109628		10.8149	1966.53	181.435	0.0844684		10.8149	0.101083	0.0143903
22.9048	7362.57	1475.43	0.166941		22.9048	4961.62	821.113	0.141994		22.9048	1887.41	302.92	0.138299		22.9048	0.149078	0.0155799
36.6113	5232.79	2008.26	0.277343		36.6113	6494.86	1933.96	0.229446		36.6113	1572.99	440.456	0.218757		36.6113	0.241849	0.0312002
71.1489	3761.13	3209.45	0.460427		71.1489	4154.08	2902.28	0.411299		71.1489	1702.23	874.577	0.339403		71.1489	0.40371	0.0608682
123.583	3379.01	4618.38	0.577486		123.583	3687.96	4050.26	0.523409		123.583	1133.36	1017.99	0.473188		123.583	0.524694	0.0521607
165.203	1662.18	5157.28	0.756259		165.203	2858.38	4267.5	0.598874		165.203	954.284	1296.82	0.576082		165.203	0.643738	0.0981099
307.5	1464.06	5925.67	0.801879		307.5	1642.5	6033.86	0.786032		307.5	687.941	1519.53	0.688357		307.5	0.758756	0.0614797

## Sheet: Kinetic Parameters
tcTERT variant	Incoming nucleotide	Nucleotide concentration (μM)	Target engagement (nM)	Target engagement error (nM)	kobs	kobs error	kpol	kpol error	Kd	Kd error	Catalytic Efficiency	Catalytic Efficiency Error
R194Q	dGTP	5	75.89	1.853	0.007919	0.0006178
		10	74.86	2.158	0.01257	0.00112
		25	75.34	2.75	0.02674	0.003076
		50	78.61	2.001	0.04426	0.00366
		100	78.21	1.475	0.07736	0.004951
		150	75.96	2.273	0.09353	0.009942
		250	82.48	2.503	0.1221	0.01459
		500	80.42	2.574	0.1485	0.01811	0.197491	0.004288	161.097	8.131	0.00122591	6.73574e-05
tcTERT variant	Incoming nucleotide	Nucleotide concentration (μM)	Target engagement (nM)	Target engagement error (nM)	kobs	kobs error	kpol	kpol error	Kd	Kd error	Catalytic Efficiency	Catalytic Efficiency Error
A255V	dGTP	50	91.07	2.017	0.05998	0.00357
		100	90.69	1.72	0.1037	0.005495
		150	90.94	2.034	0.1402	0.008771
		600	89.13	1.966	0.2438	0.01545
		800	94.05	2.598	0.2407	0.01843	0.3085	0.01329	189.8	23.23	0.0016254	0.000210899
tcTERT variant	Incoming nucleotide	Nucleotide concentration (μM)	Target engagement (nM)	Target engagement error (nM)	kobs	kobs error	kpol	kpol error	Kd	Kd error	Catalytic Efficiency	Catalytic Efficiency Error
A255V	rGTP	250	78.22	1.256	0.001327	4.776e-05
		500	86.33	1.146	0.002046	7.194e-05
		750	88.24	1.584	0.002522	0.00013
		1000	89.16	1.358	0.003112	0.0001479
		1500	90.24	1.309	0.004014	0.0002019
		2000	90.59	1.435	0.004469	0.000267
		3000	91.89	1.1	0.004681	0.0002075	0.006616	0.00392463	1088.11	149.4	6.08026e-06	3.70219e-06
tcTERT variant	Incoming nucleotide	Nucleotide concentration (μM)	Target engagement (nM)	Target engagement error (nM)	kobs	kobs error	kpol	kpol error	Kd	Kd error	Catalytic Efficiency	Catalytic Efficiency Error
Y256N	dGTP	1	85.35	1.35	0.05078	0.002154
		5	91.99	1.454	0.2381	0.01259
		25	86.45	2.104	0.5475	0.0498
		50	91.07	1.373	1.13	0.06778
		100	90.76	2.353	2.476	0.2901
		300	87.42	1.933	3.923	0.2954
		600	86.69	2.602	5.016	0.5255	6.722	0.4264	205.2	31.9	0.0327583	0.00550018
tcTERT variant	Incoming nucleotide	Nucleotide concentration (μM)	Target engagement (nM)	Target engagement error (nM)	kobs	kobs error	kpol	kpol error	Kd	Kd error	Catalytic Efficiency	Catalytic Efficiency Error
Y256N	rGTP	10	91.87	1.934	0.02495	0.001719
		25	91.03	1.923	0.05852	0.005347
		50	89.3	1.589	0.1393	0.00992
		75	88.81	1.378	0.2177	0.01221
		100	87.54	2.084	0.2617	0.02827
		500	87.67	1.369	0.4679	0.03082
		800	87.79	1.087	0.5029	0.02663	0.6024	0.02551	146.9	17.55	0.00410075	0.000519779
tcTERT variant	Incoming nucleotide	Nucleotide concentration (μM)	Target engagement (nM)	Target engagement error (nM)	kobs	kobs error	kpol	kpol error	Kd	Kd error	Catalytic Efficiency	Catalytic Efficiency Error
R340H	dGTP	100	87.92	0.9421	0.0142	0.000457
		200	87.18	1.626	0.03001	0.001781
		400	86.98	1.845	0.05623	0.003958
		600	86.11	1.57	0.08014	0.005004
		800	85.92	1.379	0.09635	0.005357
		1000	86.71	1.116	0.1079	0.004841
		1400	86.43	1.465	0.1316	0.007934
		1800	85.62	1.421	0.1413	0.008347	0.2737	0.02809	1471	273.3	0.000186064	3.94928e-05
tcTERT variant	Incoming nucleotide	Nucleotide concentration (μM)	Target engagement (nM)	Target engagement error (nM)	kobs	kobs error	kpol	kpol error	Kd	Kd error	Catalytic Efficiency	Catalytic Efficiency Error
V342M	dGTP	50	82.39	1.549	0.4381	0.02405
		75	84.73	1.05	0.7164	0.02783
		100	78.48	2.153	0.903	0.0789
		150	82.56	1.422	0.9852	0.05444
		200	73.57	1.316	1.184	0.06925
		400	68.62	1.403	1.418	0.09743
		500	85.04	1.05	1.48	0.06196	1.871	0.09527	125.8	16.84	0.0148728	0.00213009
tcTERT variant	Incoming nucleotide	Nucleotide concentration (μM)	Target engagement (nM)	Target engagement error (nM)	kobs	kobs error	kpol	kpol error	Kd	Kd error	Catalytic Efficiency	Catalytic Efficiency Error
K372N	dGTP	75	73.7	3.197	0.003328	0.0002963
		100	75.23	1.917	0.003985	0.0002362
		150	78.12	2.391	0.005029	0.0003666
		200	81.53	1.924	0.005756	0.000324
		300	76.07	2.491	0.007182	0.0005621
		800	73.3	2.932	0.008931	0.0008026
		1200	79.31	4.073	0.009733	0.001121	0.01109	0.0001629	177.6	7.457	6.24437e-05	2.77767e-06
